# Supplementary material for: Multiple Interferon Stimulated Genes Synergize with the Zinc Finger Antiviral Protein to Mediate Anti-Alphavirus Activity
Source: PLoS One. 2012 May 16;7(5):e37398. doi: 10.1371/journal.pone.0037398 (PMC3353916; doi:10.1371/journal.pone.0037398)
Supplement: Table S1 — Contains the data from the primary screen and the Poisson regression analysis. The contents of each Tab are as follows: Tab 1: For each cell type (Control or ZAP) the percentage of the infected, ISG-expressing cells (%GFP-positive in RFP-positive population) is shown for each ISG. Samples with less than 5000 cells for analysis, or <30% transduction efficiency are excluded. A normalized value for each ISG within the cell type, defined by the mean and standard deviation of all the samples, was calculated in excel by the STANDARDIZE function. Tab 2: The 292 ISGs for which data were available in both the Control and ZAP cells were sorted based on the percentage of infected cells in the Control cells. The difference in the percentage infected (% infected in the control cells minus % infected in the ZAP cells) is also displayed. Tab 3: The data in Tab 2 is sorted by the magnitude of the difference in percentage of cells infected in the two cell types. Tab 4: For each ISG, the number of cells in quadrant 1 (RFP+, GFP−) and quadrant 2 (RFP+, GFP+) are shown for the two cell types. The estimated interaction coefficient and corresponding P value (and adjusted P value) obtained in the Poisson regression analysis are shown for each ISG. Tab 5: The results from the Poisson regression analysis (from Tab 4) on the 292 ISGs are displayed, sorted by the magnitude of the estimated interaction coefficient. (XLS) [file pone.0037398.s001.xls]

## Sheet: Tab 1
		BHK/HA-Zeo			BHK/NZAP-Zeo
		Control cells			ZAP cells
Gene Symbol	Gene ID	%GFP in RFP+	STANDARDIZE	Gene ID	%GFP in RFP+	STANDARDIZE
PSMB9	1	83.6	-1.57901	1	38.3	-3.54889
PSMB8	2	95.4	0.0317864	2	84.8	-0.225188
IFI6	3	92.8	-0.323136	3	86.4	-0.110824
GBP1	4	95.1	-0.0091662	4	89.2	0.089313
IFITM3	5	85.4	-1.3333	5	58.6	-2.0979
MX1	6	96.6	0.195597	6	90.6	0.189382
PLSCR1	7	98.5	0.454963	7	96.2	0.589656
RTP4	8	98.3	0.427661	8	95.6	0.546769
IFIH1	9	96	0.113691	9	65.7	-1.59041
CCDC75	11	95.3	0.0181355	11	84.2	-0.268075
IFIT3	12	95.7	0.0727389	12	89	0.0750175
IFI27	14	97.6	0.332105	14	94.7	0.482439
CHMP5	15	98.5	0.454963	15	98.4	0.746906
PMAIP1	16	89.5	-0.773614	16	76.2	-0.839895
MT1X	17	96.4	0.168295	17	80.3	-0.546837
DEFB1	18	90.1	-0.691709	18	75	-0.925668
CMAH	19	90.1	-0.691709	19	79.2	-0.625462
C15orf48	20	95.1	-0.0091662	20	85.5	-0.175154
SNN	21	87.1	-1.10123	21	70.5	-1.24732
CCL5(SYCA5)	22	90.7	-0.609804	22	84.9	-0.21804
CCL4	23	96.1	0.127342	23	96	0.57536
CXCL11	24	94.1	-0.145675	24	88.6	0.0464264
CXCL10(alias: SCYB10)	25	88.5	-0.910122	25	76	-0.854191
CCL19				26	70.5	-1.24732
CCL2(alias: SCYA2, MCP1)	27	83.2	-1.63362	27	86.1	-0.132267
CCL8	28	96.3	0.154644	28	93.5	0.396666
GLRX	29	93.6	-0.213929	29	88.4	0.0321309
VAMP5	30	87.6	-1.03298	30	78.1	-0.704088
B2M	31	94.3	-0.118373	31	87.2	-0.0536421
SAA1	32	92.2	-0.405041	32	87.3	-0.0464944
IFITM1(alias: IFI17)				33	89.7	0.125052
CXCL9 (alias: MIG)	34	85.7	-1.29235	34	54.5	-2.39096
RPL22	35	65.1	-4.10442
IFITM2	36	95.6	0.0590881	36	90.9	0.210825
C4orf32	37	95	-0.022817	37	94.5	0.468144
NRN1	38	91	-0.568851	38	90.8	0.203677
RNASE4	39	98.5	0.454963	39	98.3	0.739759
RNF24	40	98.6	0.468614	40	97.5	0.682577
C9orf19	41	97.8	0.359407	41	94.3	0.453848
LMO2	42	91	-0.568851	42	75.6	-0.882782
MAFF	43	74.3	-2.84854	43	83.3	-0.332405
HESX1	47	95.9	0.100041	47	94.6	0.475292
GPX2	48	96.7	0.209247	48	94.5	0.468144
PHF11	49	93.8	-0.186627	49	75	-0.925668
ANKRD22	50	91.5	-0.500597	50	78.8	-0.654053
COMMD3	51	88.7	-0.882821	51	68	-1.42601
SOCS2	52	91.5	-0.500597	52	78.8	-0.654053
CD69	53	88.1	-0.964726	53	81.9	-0.432473
C4orf33	54	91.8	-0.459644	54	77.6	-0.739826
MS4A4A	55	97.7	0.345756	55	95.5	0.539621
SOCS1	56	92.6	-0.350437	56	91.9	0.282302
C10orf10	57	87.7	-1.01933	57	84.4	-0.253779
FAM125B	58	97.6	0.332105	58	92.1	0.296598
CRP	59	89.8	-0.732661	59	81.3	-0.47536
CD9	60	95.7	0.0727389	60	88	0.00353993
ZNF313	61	96.6	0.195597	61	92.7	0.339484
BATF2	62	90.7	-0.609804	62	80.5	-0.532542
GZMB	63	94.6	-0.0774205	63	86.7	-0.0893809
CCDC109B	64	92.2	-0.405041	64	80.6	-0.525394
LGALS3	65	95.2	0.00448465	65	82.7	-0.375291
GCH1	66	96.7	0.209247	66	87.4	-0.0393466
TMEM51	67	92.4	-0.377739	67	84.4	-0.253779
TNFAIP6	68	96.8	0.222898	68	91	0.217973
TNFSF10	69	96.8	0.222898	69	87.7	-0.0179033
TNSF13B	70	96.8	0.222898	70	92.8	0.346632
CD80	71	97.2	0.277502	71	95.5	0.539621
FBXO6	73	96.8	0.222898	73	81.9	-0.432473
GEM	74	95.6	0.0590881	74	80.7	-0.518246
EPSTI1	75	95.2	0.00448465	75	79.2	-0.625462
UPP2	76	92.5	-0.364088	76	70.6	-1.24017
MAFB				77	96.5	0.611099
BCL2L14	78	87.9	-0.992028	78	89.7	0.125052
CCDC92	79	95.4	0.0317864	79	92.8	0.346632
APOL2	80	98.5	0.454963	80	95.9	0.568212
SLFN5	81	95.5	0.0454372	81	88.3	0.0249832
ETV7	82	97.4	0.304803	82	82.6	-0.382439
LRG1	85	95.7	0.0727389	85	82.6	-0.382439
FAM70A	86	95.4	0.0317864	86	78.8	-0.654053
HSH2D	87	96.9	0.236549	87	94.3	0.453848
MKX	88	69.4	-3.51744	88	55.2	-2.34092
ARG2	89	94.9	-0.0364679	89	82.6	-0.382439
CCR1 (alias: CMKBR1)	90	98.2	0.41401	90	95.4	0.532474
G6PC				91	94.8	0.489587
MAB21L2	92	92.4	-0.377739	92	64.2	-1.69763
CSDA	93	93.8	-0.186627	93	89.3	0.0964607
FCGR1A	94	98.7	0.482264	94	97.9	0.711168
INDO (alias: IDO)	97	96.6	0.195597	97	89.9	0.139347
PRIC285	98	95.9	0.100041	98	83.7	-0.303813
IFI44L	99	97.9	0.373058	99	82	-0.425325
LAMP3	100	97.7	0.345756	100	83.8	-0.296666
SMAD3	101	88	-0.978377	101	66.7	-1.51893
IL17RB	102	97.9	0.373058	102	95.4	0.532474
PUS1	103	97.8	0.359407	103	96.3	0.596803
ZBP1	104	96.9	0.236549	104	96.8	0.632542
PDK1	105	95.9	0.100041	105	83.5	-0.318109
ADFP	106	95.7	0.0727389	106	82	-0.425325
TRIM14	107	96.8	0.222898	107	86.1	-0.132267
ETV6	108	97.6	0.332105
NFIL3	109	98.1	0.400359	109	92.3	0.310893
NUP50	110	93.7	-0.200278	110	89.5	0.110756
TNFRSF10A	111	98.4	0.441312	111	96.2	0.589656
RASGEF1B	112	97.2	0.277502	112	93.7	0.410962
IRF7	113	93.9	-0.172976	113	49.7	-2.73405
SCARB2	114	96.9	0.236549	114	92	0.28945
PI4K2B	115	95.2	0.00448465
IFIT5	116	97.5	0.318454	116	74.5	-0.961407
TYMP	117	94.1	-0.145675	117	89	0.0750175
IFNGR1	118	97.7	0.345756	118	94	0.432405
PBEF1	119	93.9	-0.172976
ANGPTL1	120	96.4	0.168295	120	85.7	-0.160858
SERPING1 (alias: C1NH)	121	95.3	0.0181355
ALDH1A1	122	93.8	-0.186627
SIRPA	123	91.2	-0.541549
C22orf28	124	98.2	0.41401
PRAME	125	97.9	0.373058	125	95.3	0.525326
OASL	126	97.3	0.291153	126	92.8	0.346632
GTPBP2	127	97.2	0.277502	127	80.7	-0.518246
LAP3	128	97.1	0.263851	128	92.3	0.310893
PFKFB3	129	94.4	-0.104722
PCTK2	130	96.8	0.222898	130	80.1	-0.561133
GK	131	93.6	-0.213929
SLC1A1	132	91	-0.568851
FUT4	134	89.7	-0.746312	134	82.9	-0.360996
CYP1B1	135	92.3	-0.39139	135	90.2	0.160791
HPSE	136	63.4	-4.33649	136	47.5	-2.8913
EIF3EIP	139	98.3	0.427661	139	93.3	0.382371
SQLE	140	98	0.386709	140	89.9	0.139347
THBD	142	97	0.2502	142	93.2	0.375223
PXK	143	98.4	0.441312	143	97.4	0.675429
DCP1A	145	98.7	0.482264	145	98.5	0.754054
BTN3A3	146	95.2	0.00448465	146	74.3	-0.975702
GTPBP1	147	97.3	0.291153	147	83.2	-0.339552
GBP5	148	96.8	0.222898	148	84.7	-0.232336
GBP2	150	74.4	-2.83489	150	59.4	-2.04072
SAMHD1	152	94.7	-0.0637696	152	74.1	-0.989998
NDC80	153	98	0.386709	153	91.2	0.232268
AMPH	154	98	0.386709	154	91.7	0.268007
CTCFL				155	82.3	-0.403882
PADI2	156	95.9	0.100041	156	89.9	0.139347
DHX58	157	96.4	0.168295	157	86.2	-0.12512
OAS2	158	98.1	0.400359	158	92	0.28945
SP110 (alias: IFI41)	160	96.6	0.195597	160	87.6	-0.0250511
IFI16				161	95.9	0.568212
DTX3L	162	97.6	0.332105	162	95.9	0.568212
EXT1	163	97.9	0.373058	163	94.2	0.446701
CFB	166	96.3	0.154644	166	91.7	0.268007
STAT3	167	96.9	0.236549	167	80.8	-0.511098
PLEKHA4	168	97.7	0.345756	168	90.1	0.153643
PHF15	169	96.9	0.236549
ABTB2	170	96.8	0.222898	170	83.2	-0.339552
EPAS1	171	98.1	0.400359	171	92.9	0.35378
PML	172	98.8	0.495915	172	93.3	0.382371
TLR3	173	94.5	-0.0910713	173	88.3	0.0249832
ENPP1 (alia: PDNP1)				174	92.3	0.310893
DDX58	175	82	-1.79743	175	11.9	-5.4359
MAP3K14				176	67.8	-1.44031
ANKFY1	182	98.4	0.441312	182	91.5	0.253711
MAP3K5	183	92.6	-0.350437	183	94.8	0.489587
S100A8	184	94.8	-0.0501188	184	70.1	-1.27591
C2orf31	185	92.4	-0.377739
DYNLT1	186	97.7	0.345756	186	91.8	0.275155
LY6E	187	97.8	0.359407	187	95.2	0.518178
LINCR	188	91.4	-0.514248	188	74.7	-0.947111
UBE2L6	189	93.9	-0.172976	189	80.3	-0.546837
KIAA0040	190	97.2	0.277502	190	81.2	-0.482507
ISG15	192	97.2	0.277502	192	94.8	0.489587
ATF3	193	96.7	0.209247	193	93.3	0.382371
ISG20	194	99.1	0.536868	194	98.5	0.754054
FLJ39739	195	97.3	0.291153	195	78.4	-0.682644
RGS1	196	96.8	0.222898	196	85.3	-0.189449
STARD5	197	96.7	0.209247	197	85.4	-0.182302
RAB27A	198	98.5	0.454963	198	95.1	0.51103
DDIT4	199	94.9	-0.0364679	199	79.9	-0.575428
CD74	200	94.8	-0.0501188	200	88.2	0.0178354
HEG1	201	98.5	0.454963	201	96	0.57536
PMM2	202	94	-0.159326	202	86.5	-0.103676
SECTM1	203	97.6	0.332105	203	91.6	0.260859
SCO2	204	97.6	0.332105	204	94.2	0.446701
SPSB1	205	98	0.386709	205	91.8	0.275155
STEAP4	206	98.2	0.41401	206	90.2	0.160791
IMPA2	207	97.9	0.373058	207	91.1	0.22512
IFI35	208	96.8	0.222898	208	93.7	0.410962
CD38	209	98.8	0.495915	209	98.3	0.739759
CASP7	210	98.3	0.427661	210	97.3	0.668281
XAF1	211	97.8	0.359407	211	91.8	0.275155
LGALS9	212	97.5	0.318454	212	94.4	0.460996
PIM3	213	98.2	0.41401	213	97.1	0.653986
PNRC1	214	97.2	0.277502	214	91.9	0.282302
P2RY6	215	98.2	0.41401	215	95.7	0.553917
IGFBP2	216	95.3	0.0181355
FFAR2	217	98.9	0.509566	217	97.4	0.675429
HLA-G	219	97.9	0.373058	219	94.7	0.482439
AIM2	220	97.3	0.291153	220	85.1	-0.203745
GMPR	221	97.1	0.263851	221	89.5	0.110756
USP18	222	98	0.386709	222	93.7	0.410962
PDGFRL	223	98	0.386709	223	95.4	0.532474
APOL1	224	98.2	0.41401	224	97.3	0.668281
TXNIP	225	97.9	0.373058	225	95.1	0.51103
SERPINE1 (alias: PAI 1)				226	91.5	0.253711
TMEM49	227	97.6	0.332105	227	93.5	0.396666
VEGFC (alias: VRP)	228	97.4	0.304803	228	91.6	0.260859
CNP				229	98	0.718315
AGPAT9	230	98.1	0.400359	230	96.1	0.582508
IFI44	231	97.5	0.318454	231	95.1	0.51103
MSR1	232	98.6	0.468614	232	97.2	0.661133
FKBP5	233	98.3	0.427661	233	94.4	0.460996
CREB3L3				234	96.4	0.603951
TRIM38	235	98.4	0.441312	235	96.4	0.603951
WARS	236	98.1	0.400359	236	93.2	0.375223
TRIM21	238	98.5	0.454963	238	97.7	0.696872
TRIM5	240	98.9	0.509566	240	98.7	0.76835
RNF19B	243	96.8	0.222898	243	97.4	0.675429
ULK4	244	97.5	0.318454	244	92.5	0.325189
CRY1	245	98.3	0.427661	245	96.3	0.596803
ARNTL	247	96.8	0.222898	247	86.5	-0.103676
GBP4				248	84.4	-0.253779
PABPC4	249	95.9	0.100041
TAP2	251	97.8	0.359407	251	91.8	0.275155
MX2				252	97.8	0.70402
PNPT1	254	97.7	0.345756	254	94.7	0.482439
TAP1 (alias: ABCB2)	255	98.8	0.495915	255	97.1	0.653986
KIAA0082				256	93	0.360928
MASTL	257	98.7	0.482264
HK2	258	92.5	-0.364088	258	94.5	0.468144
KIAA1618	259	97.5	0.318454	259	91.2	0.232268
MTHFD2L	262	97.9	0.373058	262	95.5	0.539621
RARRES3	263	98.6	0.468614	263	97.2	0.661133
CD274	264	87.8	-1.00568	264	97.4	0.675429
STAP1	265	98.2	0.41401	265	93.6	0.403814
NAPA	266	91.3	-0.527899	266	94.8	0.489587
BLVRA	267	98.3	0.427661	267	95.8	0.561065
MYD88	268	95	-0.022817	268	68.9	-1.36168
NMI	269	97.9	0.373058	269	94.9	0.496735
IRF1	270	4.35	-12.3973	270	2.49	-6.1085
GJA4	271	98.9	0.509566	271	98.7	0.76835
MCL1	272	91.9	-0.445993	272	91.7	0.268007
HLA-E	273	95.8	0.0863898	273	94.8	0.489587
SLC25A28	274	92.9	-0.309485	274	93.9	0.425257
SSBP3	275	89.2	-0.814566	275	48.9	-2.79123
TREX1	276	95.6	0.0590881	276	93.6	0.403814
SERPINB9	277	97.3	0.291153	277	88.5	0.0392787
EHD4	278	98.1	0.400359	278	94.3	0.453848
PSCD1	279	98.4	0.441312	279	97.3	0.668281
CLEC4E				280	96.4	0.603951
PPM1K	281	97.9	0.373058	281	90.2	0.160791
CPT1A	282	89.9	-0.719011	282	97.4	0.675429
LGMN	283	87.4	-1.06028	283	92.2	0.303746
BCL3	284	98	0.386709	284	97.6	0.689724
GALNT2	285	99	0.523217	285	98.9	0.782645
OPTN	286	98.6	0.468614	286	98.3	0.739759
SLC15A3	287	94.6	-0.0774205	287	94.6	0.475292
TRAFD1	288	98.9	0.509566	288	97.5	0.682577
IL1RN	290	96.8	0.222898	290	94.5	0.468144
TIMP1	291	90.1	-0.691709	291	81.8	-0.439621
ARHGEF3	292	98.4	0.441312	292	93.5	0.396666
ERLIN1	293	97.6	0.332105	293	85.5	-0.175154
C5orf39	294	96.8	0.222898	294	48.1	-2.84841
RASSF4	295	97.5	0.318454	295	77.1	-0.775565
IRF2	296	94.9	-0.0364679	296	12.1	-5.42161
CCNA1	297	98.4	0.441312	297	97.6	0.689724
MT1F	298	95.7	0.0727389	298	89.6	0.117904
MT1M	299	95.7	0.0727389	299	88.1	0.0106877
HLA-F	300	96.4	0.168295	300	92.9	0.35378
THOC4	301	97.4	0.304803	301	95.3	0.525326
C5orf27	302	98.6	0.468614	302	94.5	0.468144
CEBPD	303	98	0.386709	303	89.9	0.139347
SAMD4A	304	97.5	0.318454	304	61.7	-1.87632
ZNF385B	305	98.2	0.41401	305	94.2	0.446701
MCOLN	306	98.3	0.427661	306	95.7	0.553917
UNC93B1	307	97.3	0.291153	307	96.4	0.603951
TAGAP	308	95.1	-0.0091662	308	81.6	-0.453916
HERC6	309	99	0.523217	309	96.7	0.625395
NOD2	310	98.5	0.454963	310	88	0.00353993
IFI30	312	97.6	0.332105	312	93.9	0.425257
ADM	313	97.3	0.291153	313	92.8	0.346632
LIPA	314	98.8	0.495915	314	97.1	0.653986
CX3CL1	315	98.8	0.495915	315	95.8	0.561065
MT1G	317	97.5	0.318454	317	95.7	0.553917
MT1H	318	97.8	0.359407	318	94.1	0.439553
FNDC4	319	98.2	0.41401	319	93.8	0.41811
IL15RA	320	98.8	0.495915	320	98.3	0.739759
UNC84B	322	98.6	0.468614	322	95.3	0.525326
NPAS2				323	92	0.28945
TNFAIP3	325	98.1	0.400359	325	95.8	0.561065
C9orf91	326	98.9	0.509566	326	97.6	0.689724
NT5C3	327	98.8	0.495915	327	93	0.360928
BAG1	328	98.4	0.441312	328	89.6	0.117904
PPM1K	329	97.6	0.332105	329	90.4	0.175086
MICB	330	98.7	0.482264	330	93.9	0.425257
DUSP5	331	97.5	0.318454	331	91.2	0.232268
B4GALT5	332	98.8	0.495915	332	98.5	0.754054
FAM46A				333	98.9	0.782645
AKT3	334	98.9	0.509566	334	98	0.718315
ABLIM3				336	98.4	0.746906
C1S	337	98.4	0.441312	337	96.7	0.625395
STAT1	338	98.3	0.427661	338	97.2	0.661133
NCOA3	340	98.3	0.427661	340	92	0.28945
STAT2	341	98.5	0.454963	341	96.8	0.632542
PRKD2	342	98.7	0.482264	342	98.3	0.739759
FLT1	344	99.1	0.536868	344	98.5	0.754054
IRF9	347	82.8	-1.68822	347	74.3	-0.975702
CLEC2B	348	96.1	0.127342	348	94.9	0.496735
IL15	349	97.8	0.359407	349	97.4	0.675429
CCND3	350	97.8	0.359407	350	94.9	0.496735
PTMA	352	98.2	0.41401	352	95.7	0.553917
SLC25A30	353	98.7	0.482264	353	98.5	0.754054
APOBEC3A	354	98.7	0.482264	354	98.3	0.739759
NCF1	355	98.2	0.41401	355	95.2	0.518178
MAX	359	98.4	0.441312	359	98	0.718315
SLC16A1	360	98.8	0.495915	360	98.4	0.746906
GCA	361	98.6	0.468614	361	97.5	0.682577
JUNB	362	98.2	0.41401	362	98.1	0.725463
HLA-C	365	95.9	0.100041	365	89.5	0.110756
GAK	366	98.2	0.41401	366	96.5	0.611099
ADAMDEC1	367	97.6	0.332105	367	83.6	-0.310961
JAK2	369	98.5	0.454963	369	98.1	0.725463
FLJ23556	370	98.1	0.400359	370	96.1	0.582508
ATP10D				371	96.7	0.625395
HES4	374	98.2	0.41401	374	96.6	0.618247
AHNAK2	375	98.6	0.468614	375	97.8	0.70402
WHDC1	376	98.8	0.495915	376	96.7	0.625395
GBP3	377	98.9	0.509566	377	95.6	0.546769
IL1R	378	98.4	0.441312	378	97.3	0.668281
C6orf150	379	98.5	0.454963	379	96.6	0.618247
RBCK1	383	98.4	0.441312	383	93.6	0.403814
OGFR	384	98.5	0.454963	384	97.8	0.70402
IL28RA	386	55.5	-5.4149	386	5.76	-5.87477
	Fluc	97.5	0.318454	Fluc	89.1	0.0821652

## Sheet: Tab 2
		BHK/HA-Zeo	BHK/NZAP-Zeo	Reduction by ZAP (%infected in HA-Zeo minus %infected in NZAP-Zeo
		Control Cells	ZAP cells
Gene ID	Gene Symbol	%GFP in RFP+	%GFP in RFP+
194	ISG20	99.1	98.5	0.6
344	FLT1	99.1	98.5	0.6
309	HERC6	99	96.7	2.3
285	GALNT2	99	98.9	0.1
377	GBP3	98.9	95.6	3.3
217	FFAR2	98.9	97.4	1.5
288	TRAFD1	98.9	97.5	1.4
326	C9orf91	98.9	97.6	1.3
334	AKT3	98.9	98	0.9
240	TRIM5	98.9	98.7	0.2
271	GJA4	98.9	98.7	0.2
327	NT5C3	98.8	93	5.8
172	PML	98.8	93.3	5.5
315	CX3CL1	98.8	95.8	3
376	WHDC1	98.8	96.7	2.1
255	TAP1 (alias: ABCB2)	98.8	97.1	1.7
314	LIPA	98.8	97.1	1.7
209	CD38	98.8	98.3	0.5
320	IL15RA	98.8	98.3	0.5
360	SLC16A1	98.8	98.4	0.4
332	B4GALT5	98.8	98.5	0.3
330	MICB	98.7	93.9	4.8
94	FCGR1A	98.7	97.9	0.8
342	PRKD2	98.7	98.3	0.4
354	APOBEC3A	98.7	98.3	0.4
145	DCP1A	98.7	98.5	0.2
353	SLC25A30	98.7	98.5	0.2
302	C5orf27	98.6	94.5	4.1
322	UNC84B	98.6	95.3	3.3
232	MSR1	98.6	97.2	1.4
263	RARRES3	98.6	97.2	1.4
40	RNF24	98.6	97.5	1.1
361	GCA	98.6	97.5	1.1
375	AHNAK2	98.6	97.8	0.8
286	OPTN	98.6	98.3	0.3
310	NOD2	98.5	88	10.5
198	RAB27A	98.5	95.1	3.4
80	APOL2	98.5	95.9	2.6
201	HEG1	98.5	96	2.5
7	PLSCR1	98.5	96.2	2.3
379	C6orf150	98.5	96.6	1.9
341	STAT2	98.5	96.8	1.7
238	TRIM21	98.5	97.7	0.8
384	OGFR	98.5	97.8	0.7
369	JAK2	98.5	98.1	0.4
39	RNASE4	98.5	98.3	0.2
15	CHMP5	98.5	98.4	0.1
328	BAG1	98.4	89.6	8.8
182	ANKFY1	98.4	91.5	6.9
292	ARHGEF3	98.4	93.5	4.9
383	RBCK1	98.4	93.6	4.8
111	TNFRSF10A	98.4	96.2	2.2
235	TRIM38	98.4	96.4	2
337	C1S	98.4	96.7	1.7
279	PSCD1	98.4	97.3	1.1
378	IL1R	98.4	97.3	1.1
143	PXK	98.4	97.4	1
297	CCNA1	98.4	97.6	0.8
359	MAX	98.4	98	0.4
340	NCOA3	98.3	92	6.3
139	EIF3EIP	98.3	93.3	5
233	FKBP5	98.3	94.4	3.9
8	RTP4	98.3	95.6	2.7
306	MCOLN	98.3	95.7	2.6
267	BLVRA	98.3	95.8	2.5
245	CRY1	98.3	96.3	2
338	STAT1	98.3	97.2	1.1
210	CASP7	98.3	97.3	1
206	STEAP4	98.2	90.2	8
265	STAP1	98.2	93.6	4.6
319	FNDC4	98.2	93.8	4.4
305	ZNF385B	98.2	94.2	4
355	NCF1	98.2	95.2	3
90	CCR1 (alias: CMKBR1)	98.2	95.4	2.8
215	P2RY6	98.2	95.7	2.5
352	PTMA	98.2	95.7	2.5
366	GAK	98.2	96.5	1.7
374	HES4	98.2	96.6	1.6
213	PIM3	98.2	97.1	1.1
224	APOL1	98.2	97.3	0.9
362	JUNB	98.2	98.1	0.1
158	OAS2	98.1	92	6.1
109	NFIL3	98.1	92.3	5.8
171	EPAS1	98.1	92.9	5.2
236	WARS	98.1	93.2	4.9
278	EHD4	98.1	94.3	3.8
325	TNFAIP3	98.1	95.8	2.3
230	AGPAT9	98.1	96.1	2
370	FLJ23556	98.1	96.1	2
141	SQLE	98	89.9	8.1
303	CEBPD	98	89.9	8.1
153	NDC80	98	91.2	6.8
154	AMPH	98	91.7	6.3
205	SPSB1	98	91.8	6.2
222	USP18	98	93.7	4.3
223	PDGFRL	98	95.4	2.6
284	BCL3	98	97.6	0.4
99	IFI44L	97.9	82	15.9
281	PPM1K	97.9	90.2	7.7
207	IMPA2	97.9	91.1	6.8
163	EXT1	97.9	94.2	3.7
219	HLA-G	97.9	94.7	3.2
269	NMI	97.9	94.9	3
225	TXNIP	97.9	95.1	2.8
125	PRAME	97.9	95.3	2.6
102	IL17RB	97.9	95.4	2.5
262	MTHFD2L	97.9	95.5	2.4
211	XAF1	97.8	91.8	6
251	TAP2	97.8	91.8	6
318	MT1H	97.8	94.1	3.7
41	C9orf19	97.8	94.3	3.5
350	CCND3	97.8	94.9	2.9
187	LY6E	97.8	95.2	2.6
103	PUS1	97.8	96.3	1.5
349	IL15	97.8	97.4	0.4
100	LAMP3	97.7	83.8	13.9
168	PLEKHA4	97.7	90.1	7.6
186	DYNLT1	97.7	91.8	5.9
118	IFNGR1	97.7	94	3.7
254	PNPT1	97.7	94.7	3
55	MS4A4A	97.7	95.5	2.2
367	ADAMDEC1	97.6	83.6	14
293	ERLIN1	97.6	85.5	12.1
329	PPM1K	97.6	90.4	7.2
203	SECTM1	97.6	91.6	6
58	FAM125B	97.6	92.1	5.5
227	TMEM49	97.6	93.5	4.1
312	IFI30	97.6	93.9	3.7
204	SCO2	97.6	94.2	3.4
14	IFI27	97.6	94.7	2.9
162	DTX3L	97.6	95.9	1.7
304	SAMD4A	97.5	61.7	35.8
116	IFIT5	97.5	74.5	23
295	RASSF4	97.5	77.1	20.4
	Fluc	97.5	89.1	8.4
259	KIAA1618	97.5	91.2	6.3
331	DUSP5	97.5	91.2	6.3
244	ULK4	97.5	92.5	5
212	LGALS9	97.5	94.4	3.1
231	IFI44	97.5	95.1	2.4
317	MT1G	97.5	95.7	1.8
82	ETV7	97.4	82.6	14.8
228	VEGFC (alias: VRP)	97.4	91.6	5.8
301	THOC4	97.4	95.3	2.1
195	FLJ39739	97.3	78.4	18.9
147	GTPBP1	97.3	83.2	14.1
220	AIM2	97.3	85.1	12.2
277	SERPINB9	97.3	88.5	8.8
126	OASL	97.3	92.8	4.5
313	ADM	97.3	92.8	4.5
307	UNC93B1	97.3	96.4	0.9
127	GTPBP2	97.2	80.7	16.5
190	KIAA0040	97.2	81.2	16
214	PNRC1	97.2	91.9	5.3
112	RASGEF1B	97.2	93.7	3.5
192	ISG15	97.2	94.8	2.4
71	CD80	97.2	95.5	1.7
221	GMPR	97.1	89.5	7.6
128	LAP3	97.1	92.3	4.8
142	THBD	97	93.2	3.8
167	STAT3	96.9	80.8	16.1
114	SCARB2	96.9	92	4.9
87	HSH2D	96.9	94.3	2.6
104	ZBP1	96.9	96.8	0.1
294	C5orf39	96.8	48.1	48.7
130	PCTK2	96.8	80.1	16.7
73	FBXO6	96.8	81.9	14.9
170	ABTB2	96.8	83.2	13.6
148	GBP5	96.8	84.7	12.1
196	RGS1	96.8	85.3	11.5
107	TRIM14	96.8	86.1	10.7
247	ARNTL	96.8	86.5	10.3
69	TNFSF10	96.8	87.7	9.1
68	TNFAIP6	96.8	91	5.8
70	TNSF13B	96.8	92.8	4
208	IFI35	96.8	93.7	3.1
290	IL1RN	96.8	94.5	2.3
243	RNF19B	96.8	97.4	-0.6
197	STARD5	96.7	85.4	11.3
66	GCH1	96.7	87.4	9.3
193	ATF3	96.7	93.3	3.4
48	GPX2	96.7	94.5	2.2
160	SP110 (alias: IFI41)	96.6	87.6	9
97	INDO (alias: IDO)	96.6	89.9	6.7
6	MX1	96.6	90.6	6
61	ZNF313	96.6	92.7	3.9
17	MT1X	96.4	80.3	16.1
120	ANGPTL1	96.4	85.7	10.7
157	DHX58	96.4	86.2	10.2
300	HLA-F	96.4	92.9	3.5
166	CFB	96.3	91.7	4.6
28	CCL8	96.3	93.5	2.8
348	CLEC2B	96.1	94.9	1.2
23	CCL4	96.1	96	0.1
9	IFIH1	96	65.7	30.3
105	PDK1	95.9	83.5	12.4
98	PRIC285	95.9	83.7	12.2
365	HLA-C	95.9	89.5	6.4
156	PADI2	95.9	89.9	6
47	HESX1	95.9	94.6	1.3
273	HLA-E	95.8	94.8	1
106	ADFP	95.7	82	13.7
85	LRG1	95.7	82.6	13.1
60	CD9	95.7	88	7.7
299	MT1M	95.7	88.1	7.6
12	IFIT3	95.7	89	6.7
298	MT1F	95.7	89.6	6.1
74	GEM	95.6	80.7	14.9
36	IFITM2	95.6	90.9	4.7
276	TREX1	95.6	93.6	2
81	SLFN5	95.5	88.3	7.2
86	FAM70A	95.4	78.8	16.6
2	PSMB8	95.4	84.8	10.6
79	CCDC92	95.4	92.8	2.6
11	CCDC75	95.3	84.2	11.1
146	BTN3A3	95.2	74.3	20.9
75	EPSTI1	95.2	79.2	16
65	LGALS3	95.2	82.7	12.5
308	TAGAP	95.1	81.6	13.5
20	C15orf48	95.1	85.5	9.6
4	GBP1	95.1	89.2	5.9
268	MYD88	95	68.9	26.1
37	C4orf32	95	94.5	0.5
296	IRF2	94.9	12.1	82.8
199	DDIT4	94.9	79.9	15
89	ARG2	94.9	82.6	12.3
184	S100A8	94.8	70.1	24.7
200	CD74	94.8	88.2	6.6
152	SAMHD1	94.7	74.1	20.6
63	GZMB	94.6	86.7	7.9
287	SLC15A3	94.6	94.6	0
173	TLR3	94.5	88.3	6.2
31	B2M	94.3	87.2	7.1
24	CXCL11	94.1	88.6	5.5
117	TYMP	94.1	89	5.1
202	PMM2	94	86.5	7.5
113	IRF7	93.9	49.7	44.2
189	UBE2L6	93.9	80.3	13.6
49	PHF11	93.8	75	18.8
93	CSDA	93.8	89.3	4.5
110	NUP50	93.7	89.5	4.2
29	GLRX	93.6	88.4	5.2
274	SLC25A28	92.9	93.9	-1
3	IFI6	92.8	86.4	6.4
56	SOCS1	92.6	91.9	0.7
183	MAP3K5	92.6	94.8	-2.2
76	UPP2	92.5	70.6	21.9
258	HK2	92.5	94.5	-2
92	MAB21L2	92.4	64.2	28.2
67	TMEM51	92.4	84.4	8
135	CYP1B1	92.3	90.2	2.1
64	CCDC109B	92.2	80.6	11.6
32	SAA1	92.2	87.3	4.9
272	MCL1	91.9	91.7	0.2
54	C4orf33	91.8	77.6	14.2
50	ANKRD22	91.5	78.8	12.7
52	SOCS2	91.5	78.8	12.7
188	LINCR	91.4	74.7	16.7
266	NAPA	91.3	94.8	-3.5
42	LMO2	91	75.6	15.4
38	NRN1	91	90.8	0.2
62	BATF2	90.7	80.5	10.2
22	CCL5(SYCA5)	90.7	84.9	5.8
18	DEFB1	90.1	75	15.1
19	CMAH	90.1	79.2	10.9
291	TIMP1	90.1	81.8	8.3
282	CPT1A	89.9	97.4	-7.5
59	CRP	89.8	81.3	8.5
134	FUT4	89.7	82.9	6.8
16	PMAIP1	89.5	76.2	13.3
275	SSBP3	89.2	48.9	40.3
51	COMMD3	88.7	68	20.7
25	CXCL10(alias: SCYB10)	88.5	76	12.5
53	CD69	88.1	81.9	6.2
101	SMAD3	88	66.7	21.3
78	BCL2L14	87.9	89.7	-1.8
264	CD274	87.8	97.4	-9.6
57	C10orf10	87.7	84.4	3.3
30	VAMP5	87.6	78.1	9.5
283	LGMN	87.4	92.2	-4.8
21	SNN	87.1	70.5	16.6
34	CXCL9 (alias: MIG)	85.7	54.5	31.2
5	IFITM3	85.4	58.6	26.8
1	PSMB9	83.6	38.3	45.3
27	CCL2(alias: SCYA2, MCP1)	83.2	86.1	-2.9
347	IRF9	82.8	74.3	8.5
175	DDX58	82	11.9	70.1
150	GBP2	74.4	59.4	15
43	MAFF	74.3	83.3	-9
88	MKX	69.4	55.2	14.2
136	HPSE	63.4	47.5	15.9
386	IL28RA	55.5	5.76	49.74
270	IRF1	4.35	2.49	1.86

## Sheet: Tab 3
		BHK/HA-Zeo	BHK/NZAP-Zeo	Reduction by ZAP (%infected in HA-Zeo minus %infected in NZAP-Zeo
Gene ID	Gene Symbol	%GFP in RFP+	%GFP in RFP+	Difference
296	IRF2	94.9	12.1	82.8
175	DDX58	82	11.9	70.1
386	IL28RA	55.5	5.76	49.74
294	C5orf39	96.8	48.1	48.7
1	PSMB9	83.6	38.3	45.3
113	IRF7	93.9	49.7	44.2
275	SSBP3	89.2	48.9	40.3
304	SAMD4A	97.5	61.7	35.8
34	CXCL9 (alias: MIG)	85.7	54.5	31.2
9	IFIH1	96	65.7	30.3
92	MAB21L2	92.4	64.2	28.2
5	IFITM3	85.4	58.6	26.8
268	MYD88	95	68.9	26.1
184	S100A8	94.8	70.1	24.7
116	IFIT5	97.5	74.5	23
76	UPP2	92.5	70.6	21.9
101	SMAD3	88	66.7	21.3
146	BTN3A3	95.2	74.3	20.9
51	COMMD3	88.7	68	20.7
152	SAMHD1	94.7	74.1	20.6
295	RASSF4	97.5	77.1	20.4
195	FLJ39739	97.3	78.4	18.9
49	PHF11	93.8	75	18.8
130	PCTK2	96.8	80.1	16.7
188	LINCR	91.4	74.7	16.7
86	FAM70A	95.4	78.8	16.6
21	SNN	87.1	70.5	16.6
127	GTPBP2	97.2	80.7	16.5
167	STAT3	96.9	80.8	16.1
17	MT1X	96.4	80.3	16.1
190	KIAA0040	97.2	81.2	16
75	EPSTI1	95.2	79.2	16
99	IFI44L	97.9	82	15.9
136	HPSE	63.4	47.5	15.9
42	LMO2	91	75.6	15.4
18	DEFB1	90.1	75	15.1
150	GBP2	74.4	59.4	15
199	DDIT4	94.9	79.9	15
73	FBXO6	96.8	81.9	14.9
74	GEM	95.6	80.7	14.9
82	ETV7	97.4	82.6	14.8
54	C4orf33	91.8	77.6	14.2
88	MKX	69.4	55.2	14.2
147	GTPBP1	97.3	83.2	14.1
367	ADAMDEC1	97.6	83.6	14
100	LAMP3	97.7	83.8	13.9
106	ADFP	95.7	82	13.7
189	UBE2L6	93.9	80.3	13.6
170	ABTB2	96.8	83.2	13.6
308	TAGAP	95.1	81.6	13.5
16	PMAIP1	89.5	76.2	13.3
85	LRG1	95.7	82.6	13.1
50	ANKRD22	91.5	78.8	12.7
52	SOCS2	91.5	78.8	12.7
65	LGALS3	95.2	82.7	12.5
25	CXCL10(alias: SCYB10)	88.5	76	12.5
105	PDK1	95.9	83.5	12.4
89	ARG2	94.9	82.6	12.3
220	AIM2	97.3	85.1	12.2
98	PRIC285	95.9	83.7	12.2
293	ERLIN1	97.6	85.5	12.1
148	GBP5	96.8	84.7	12.1
64	CCDC109B	92.2	80.6	11.6
196	RGS1	96.8	85.3	11.5
197	STARD5	96.7	85.4	11.3
11	CCDC75	95.3	84.2	11.1
19	CMAH	90.1	79.2	10.9
107	TRIM14	96.8	86.1	10.7
120	ANGPTL1	96.4	85.7	10.7
2	PSMB8	95.4	84.8	10.6
310	NOD2	98.5	88	10.5
247	ARNTL	96.8	86.5	10.3
157	DHX58	96.4	86.2	10.2
62	BATF2	90.7	80.5	10.2
20	C15orf48	95.1	85.5	9.6
30	VAMP5	87.6	78.1	9.5
66	GCH1	96.7	87.4	9.3
69	TNFSF10	96.8	87.7	9.1
160	SP110 (alias: IFI41)	96.6	87.6	9
328	BAG1	98.4	89.6	8.8
277	SERPINB9	97.3	88.5	8.8
59	CRP	89.8	81.3	8.5
347	IRF9	82.8	74.3	8.5
	Fluc	97.5	89.1	8.4
291	TIMP1	90.1	81.8	8.3
141	SQLE	98	89.9	8.1
303	CEBPD	98	89.9	8.1
206	STEAP4	98.2	90.2	8
67	TMEM51	92.4	84.4	8
63	GZMB	94.6	86.7	7.9
281	PPM1K	97.9	90.2	7.7
60	CD9	95.7	88	7.7
168	PLEKHA4	97.7	90.1	7.6
299	MT1M	95.7	88.1	7.6
221	GMPR	97.1	89.5	7.6
202	PMM2	94	86.5	7.5
81	SLFN5	95.5	88.3	7.2
329	PPM1K	97.6	90.4	7.2
31	B2M	94.3	87.2	7.1
182	ANKFY1	98.4	91.5	6.9
207	IMPA2	97.9	91.1	6.8
153	NDC80	98	91.2	6.8
134	FUT4	89.7	82.9	6.8
12	IFIT3	95.7	89	6.7
97	INDO (alias: IDO)	96.6	89.9	6.7
200	CD74	94.8	88.2	6.6
365	HLA-C	95.9	89.5	6.4
3	IFI6	92.8	86.4	6.4
340	NCOA3	98.3	92	6.3
154	AMPH	98	91.7	6.3
259	KIAA1618	97.5	91.2	6.3
331	DUSP5	97.5	91.2	6.3
205	SPSB1	98	91.8	6.2
173	TLR3	94.5	88.3	6.2
53	CD69	88.1	81.9	6.2
298	MT1F	95.7	89.6	6.1
158	OAS2	98.1	92	6.1
211	XAF1	97.8	91.8	6
251	TAP2	97.8	91.8	6
203	SECTM1	97.6	91.6	6
6	MX1	96.6	90.6	6
156	PADI2	95.9	89.9	6
186	DYNLT1	97.7	91.8	5.9
4	GBP1	95.1	89.2	5.9
228	VEGFC (alias: VRP)	97.4	91.6	5.8
327	NT5C3	98.8	93	5.8
109	NFIL3	98.1	92.3	5.8
68	TNFAIP6	96.8	91	5.8
22	CCL5(SYCA5)	90.7	84.9	5.8
172	PML	98.8	93.3	5.5
58	FAM125B	97.6	92.1	5.5
24	CXCL11	94.1	88.6	5.5
214	PNRC1	97.2	91.9	5.3
171	EPAS1	98.1	92.9	5.2
29	GLRX	93.6	88.4	5.2
117	TYMP	94.1	89	5.1
139	EIF3EIP	98.3	93.3	5
244	ULK4	97.5	92.5	5
292	ARHGEF3	98.4	93.5	4.9
114	SCARB2	96.9	92	4.9
32	SAA1	92.2	87.3	4.9
236	WARS	98.1	93.2	4.9
383	RBCK1	98.4	93.6	4.8
330	MICB	98.7	93.9	4.8
128	LAP3	97.1	92.3	4.8
36	IFITM2	95.6	90.9	4.7
265	STAP1	98.2	93.6	4.6
166	CFB	96.3	91.7	4.6
126	OASL	97.3	92.8	4.5
313	ADM	97.3	92.8	4.5
93	CSDA	93.8	89.3	4.5
319	FNDC4	98.2	93.8	4.4
222	USP18	98	93.7	4.3
110	NUP50	93.7	89.5	4.2
302	C5orf27	98.6	94.5	4.1
227	TMEM49	97.6	93.5	4.1
305	ZNF385B	98.2	94.2	4
70	TNSF13B	96.8	92.8	4
233	FKBP5	98.3	94.4	3.9
61	ZNF313	96.6	92.7	3.9
278	EHD4	98.1	94.3	3.8
142	THBD	97	93.2	3.8
163	EXT1	97.9	94.2	3.7
318	MT1H	97.8	94.1	3.7
118	IFNGR1	97.7	94	3.7
312	IFI30	97.6	93.9	3.7
41	C9orf19	97.8	94.3	3.5
112	RASGEF1B	97.2	93.7	3.5
300	HLA-F	96.4	92.9	3.5
198	RAB27A	98.5	95.1	3.4
193	ATF3	96.7	93.3	3.4
204	SCO2	97.6	94.2	3.4
377	GBP3	98.9	95.6	3.3
322	UNC84B	98.6	95.3	3.3
57	C10orf10	87.7	84.4	3.3
219	HLA-G	97.9	94.7	3.2
212	LGALS9	97.5	94.4	3.1
208	IFI35	96.8	93.7	3.1
315	CX3CL1	98.8	95.8	3
355	NCF1	98.2	95.2	3
269	NMI	97.9	94.9	3
254	PNPT1	97.7	94.7	3
350	CCND3	97.8	94.9	2.9
14	IFI27	97.6	94.7	2.9
225	TXNIP	97.9	95.1	2.8
90	CCR1 (alias: CMKBR1)	98.2	95.4	2.8
28	CCL8	96.3	93.5	2.8
8	RTP4	98.3	95.6	2.7
125	PRAME	97.9	95.3	2.6
87	HSH2D	96.9	94.3	2.6
79	CCDC92	95.4	92.8	2.6
80	APOL2	98.5	95.9	2.6
306	MCOLN	98.3	95.7	2.6
223	PDGFRL	98	95.4	2.6
187	LY6E	97.8	95.2	2.6
201	HEG1	98.5	96	2.5
267	BLVRA	98.3	95.8	2.5
215	P2RY6	98.2	95.7	2.5
352	PTMA	98.2	95.7	2.5
102	IL17RB	97.9	95.4	2.5
262	MTHFD2L	97.9	95.5	2.4
231	IFI44	97.5	95.1	2.4
192	ISG15	97.2	94.8	2.4
309	HERC6	99	96.7	2.3
7	PLSCR1	98.5	96.2	2.3
325	TNFAIP3	98.1	95.8	2.3
290	IL1RN	96.8	94.5	2.3
111	TNFRSF10A	98.4	96.2	2.2
55	MS4A4A	97.7	95.5	2.2
48	GPX2	96.7	94.5	2.2
301	THOC4	97.4	95.3	2.1
376	WHDC1	98.8	96.7	2.1
135	CYP1B1	92.3	90.2	2.1
235	TRIM38	98.4	96.4	2
245	CRY1	98.3	96.3	2
230	AGPAT9	98.1	96.1	2
370	FLJ23556	98.1	96.1	2
276	TREX1	95.6	93.6	2
379	C6orf150	98.5	96.6	1.9
270	IRF1	4.35	2.49	1.86
317	MT1G	97.5	95.7	1.8
255	TAP1 (alias: ABCB2)	98.8	97.1	1.7
314	LIPA	98.8	97.1	1.7
341	STAT2	98.5	96.8	1.7
337	C1S	98.4	96.7	1.7
366	GAK	98.2	96.5	1.7
71	CD80	97.2	95.5	1.7
162	DTX3L	97.6	95.9	1.7
374	HES4	98.2	96.6	1.6
217	FFAR2	98.9	97.4	1.5
103	PUS1	97.8	96.3	1.5
288	TRAFD1	98.9	97.5	1.4
232	MSR1	98.6	97.2	1.4
263	RARRES3	98.6	97.2	1.4
326	C9orf91	98.9	97.6	1.3
47	HESX1	95.9	94.6	1.3
348	CLEC2B	96.1	94.9	1.2
279	PSCD1	98.4	97.3	1.1
378	IL1R	98.4	97.3	1.1
213	PIM3	98.2	97.1	1.1
40	RNF24	98.6	97.5	1.1
361	GCA	98.6	97.5	1.1
338	STAT1	98.3	97.2	1.1
143	PXK	98.4	97.4	1
210	CASP7	98.3	97.3	1
273	HLA-E	95.8	94.8	1
334	AKT3	98.9	98	0.9
224	APOL1	98.2	97.3	0.9
307	UNC93B1	97.3	96.4	0.9
297	CCNA1	98.4	97.6	0.8
94	FCGR1A	98.7	97.9	0.8
375	AHNAK2	98.6	97.8	0.8
238	TRIM21	98.5	97.7	0.8
384	OGFR	98.5	97.8	0.7
56	SOCS1	92.6	91.9	0.7
194	ISG20	99.1	98.5	0.6
344	FLT1	99.1	98.5	0.6
209	CD38	98.8	98.3	0.5
320	IL15RA	98.8	98.3	0.5
37	C4orf32	95	94.5	0.5
342	PRKD2	98.7	98.3	0.4
354	APOBEC3A	98.7	98.3	0.4
369	JAK2	98.5	98.1	0.4
359	MAX	98.4	98	0.4
284	BCL3	98	97.6	0.4
360	SLC16A1	98.8	98.4	0.4
349	IL15	97.8	97.4	0.4
332	B4GALT5	98.8	98.5	0.3
286	OPTN	98.6	98.3	0.3
240	TRIM5	98.9	98.7	0.2
271	GJA4	98.9	98.7	0.2
145	DCP1A	98.7	98.5	0.2
353	SLC25A30	98.7	98.5	0.2
39	RNASE4	98.5	98.3	0.2
272	MCL1	91.9	91.7	0.2
38	NRN1	91	90.8	0.2
362	JUNB	98.2	98.1	0.1
104	ZBP1	96.9	96.8	0.1
285	GALNT2	99	98.9	0.1
15	CHMP5	98.5	98.4	0.1
23	CCL4	96.1	96	0.1
287	SLC15A3	94.6	94.6	0
243	RNF19B	96.8	97.4	-0.6
274	SLC25A28	92.9	93.9	-1
78	BCL2L14	87.9	89.7	-1.8
258	HK2	92.5	94.5	-2
183	MAP3K5	92.6	94.8	-2.2
27	CCL2(alias: SCYA2, MCP1)	83.2	86.1	-2.9
266	NAPA	91.3	94.8	-3.5
283	LGMN	87.4	92.2	-4.8
282	CPT1A	89.9	97.4	-7.5
43	MAFF	74.3	83.3	-9
264	CD274	87.8	97.4	-9.6

## Sheet: Tab 4
		BHK/NZAP-Zeo (ZAP cells)			BHK/HA-Zeo (Control cells)
Gene ID	Gene Symbol	Q1 (red only :ISG only) count	Q2 (red and green : ISG+virus) count	Q3 (green only :virus)	Q1 (red only :ISG only) count	Q2 (red and green : ISG+virus) count	Gene ID	Estimated Interaction Coefficient	P value	Adjusted P value
1	PSMB9	3605.93	2015.86	490.326	1291.63	6558.22	1	-0.733	0	0
2	PSMB8	1710.27	8109.99	755.829	537.726	10949.8	2	-0.0306	0.1126	0.1394
3	IFI6	1422.04	7414.9	1918.62	801.327	10072.3	3	0.0139	0.4832	0.5287
4	GBP1	1158.43	7629.56	2239.87	534.38	9902.2	4	0.024	0.2234	0.2622
5	IFITM3	4543.24	5662.58	420.304	1943.44	11203.4	5	-0.3163	0	0
6	MX1	1204.12	8381.17	1764.46	397.259	10896.7	6	0.0143	0.4549	0.5014
7	PLSCR1	477.606	8640.44	3905.21	168.678	10279.8	7	0.0752	0.0001	0.0002
8	RTP4	445.966	7607.66	5067.17	179.744	9936.8	8	0.0738	0.0002	0.0004
9	IFIH1	720.465	1126.43	8392.06	58.1448	1306.18	9	-0.3381	0	0
11	CCDC75	1964.94	8534.48	948.144	545.832	10878.7	11	-0.0455	0.0175	0.0247
12	IFIT3	1055.51	7259.49	2512.01	393.852	8398.1	12	0.0228	0.262	0.3038
14	IFI27	822.229	10805.6	1736.12	329.285	13187.2	14	0.0641	0.0004	0.0007
15	CHMP5	174.517	6479.76	8774.34	126.727	7545.99	15	0.1028	0	0
16	PMAIP1	1807.44	4869.46	143.886	867.186	7298.1	16	-0.0906	0.0001	0.0001
17	MT1X	2585.2	9368.14	573.35	558.411	14268.7	17	-0.0925	0	0
18	DEFB1	1909.63	4896.5	42.6695	931.759	8435.68	18	-0.1118	0	0
19	CMAH	2327.18	7477.99	204.791	1162.69	10496.8	19	-0.0531	0.0069	0.0102
20	C15orf48	1550.96	7917	421.699	613.421	11051.4	20	-0.0121	0.5301	0.5671
21	SNN	2581.33	5187.09	118.888	931.95	6613.58	21	-0.1592	0	0
22	CCL5(SYCA5)	1491.01	6752.37	119.109	762.592	7950.23	22	0.0049	0.8133	0.8304
23	CCL4	528.349	9286.48	1315.1	357.6	9828	23	0.0933	0	0
24	CXCL11	1119.2	7027.56	320.144	578.438	9754.92	24	0.0226	0.2595	0.3021
25	CXCL10(alias: SCYB10)	2004.67	5719.22	421.992	1000.96	7702.66	25	-0.0656	0.0023	0.0037
27	CCL2(alias: SCYA2, MCP1)	1816.53	9278.08	203.497	1746.29	9349.92	27	0.1051	0	0
28	CCL8	1022.47	11362.2	441.935	573.694	14334.5	28	0.0659	0.0002	0.0004
29	GLRX	1289.16	8175.18	657.159	628.538	9388.43	29	0.0312	0.1119	0.1392
30	VAMP5	1881.06	5219.37	89.22	819.589	5954.71	30	-0.066	0.0037	0.0058
31	B2M	974.344	5561.58	280.213	478.194	8206.97	31	0.008	0.7078	0.7304
32	SAA1	1146.51	6475.35	201.85	688.442	8585.96	32	0.0268	0.1955	0.2321
34	CXCL9 (alias: MIG)	2311.01	2442.78	52.2004	1163.18	7111.28	34	-0.4015	0	0
36	IFITM2	1376.78	10776	1531.33	428.938	9791.52	36	0.0354	0.059	0.0767
37	C4orf32	821.766	10309.2	907.161	564.406	11479	37	0.084	0	0
38	NRN1	1061.33	8218.03	219.082	779.378	8228.34	38	0.0818	0	0.0001
39	RNASE4	166.473	6706.93	8323.64	157.654	9735.55	39	0.1044	0	0
40	RNF24	279.74	7202.5	7861.65	145.566	8982.51	40	0.0908	0	0
41	C9orf19	410.498	5235.59	10071.1	172.829	6971.42	41	0.0619	0.0052	0.0079
42	LMO2	2300.41	6158.88	416.091	881.325	8966.14	42	-0.1108	0	0
43	MAFF	2649.67	10263.7	1644.62	1966.96	8092.13	43	0.1007	0	0
47	HESX1	472.267	6873.83	669.25	278.816	6755.06	47	0.0868	0	0.0001
48	GPX2	503.191	6998.61	965.631	287.03	8072.14	48	0.0783	0.0001	0.0003
49	PHF11	2142.2	5350.91	1232	643.147	8841.76	49	-0.1537	0	0
50	ANKRD22	2327	6678.49	1884.87	1047.24	10875.8	50	-0.0943	0	0
51	COMMD3	2812.39	4637.45	1555.79	1072.89	8027.48	51	-0.2358	0	0
52	SOCS2	2048.2	6107.36	733.628	743.964	7773.47	52	-0.085	0.0001	0.0001
53	CD69	1734.43	6508.99	1101.07	1187.68	8280.74	53	0.0107	0.6076	0.6383
54	C4orf33	2102.78	5986.21	507.352	594.936	6387.3	54	-0.0992	0	0
55	MS4A4A	337.596	4549.51	9725.98	210.139	7967.03	55	0.0671	0.0027	0.0044
56	SOCS1	995.245	7959.43	3002.13	461.009	5524.79	56	0.0751	0.0005	0.0009
57	C10orf10	1595.04	7177.68	935.092	1121.77	7852.36	57	0.0457	0.0264	0.0366
58	FAM125B	1020.76	8572.5	5222.87	259.33	9151.7	58	0.0282	0.1501	0.1828
59	CRP	2308.66	8308.88	457.16	1097.52	9065.01	59	-0.0181	0.3579	0.4006
60	CD9	1667.79	9404.06	2214.37	572.503	12035.2	60	-0.004	0.8302	0.8418
61	ZNF313	693.436	6212.35	6964.45	338.741	8803.84	61	0.0448	0.031	0.0422
62	BATF2	1966.31	6784.23	333.62	824.864	8105.93	62	-0.0448	0.0303	0.0415
63	GZMB	1529.24	8170.22	672.653	619.132	10295.3	63	-0.0004	0.9842	0.9842
64	CCDC109B	1794.78	6028.62	948.012	754.68	8823.6	64	-0.0657	0.0016	0.0028
65	LGALS3	2030.81	7862.87	2382.29	593.72	10954.1	65	-0.02	0.3222	0.3662
66	GCH1	1709.37	8862.43	1867.16	476.87	12704.9	66	-0.0642	0.0009	0.0016
67	TMEM51	1469.95	6302.21	241.613	865.582	10836.3	67	-0.0267	0.1525	0.1849
68	TNFAIP6	1237.58	8935.12	2413.82	391.221	11291.7	68	0.0171	0.3667	0.4073
69	TNFSF10	1173.48	6368.14	4416.62	321.46	8952.66	69	-0.0211	0.3073	0.3507
70	TNSF13B	1064.05	9893.77	1071.51	451.38	13196.5	70	0.0442	0.0154	0.022
71	CD80	561.32	8062.85	4619.34	336.654	10658.1	71	0.0766	0.0001	0.0002
73	FBXO6	2242.09	8193.16	1048.3	426.097	11886.6	73	-0.0939	0	0
74	GEM	1922.76	6394.78	1717.52	458.674	9569.35	74	-0.1033	0	0
75	EPSTI1	2259.49	7089.31	1649.79	565.068	10526.7	75	-0.1116	0	0
76	UPP2	2435.97	4792.85	298.169	687.096	8533.12	76	-0.2207	0	0
78	BCL2L14	895.453	6099.06	1709.59	918.038	6464.02	78	0.1087	0	0
79	CCDC92	999.836	9255.85	2073.92	554.98	11166.5	79	0.0587	0.0018	0.0031
80	APOL2	472.319	7092.49	6877.1	160.524	8908.2	80	0.0663	0.0011	0.0018
81	SLFN5	1272.98	7399.93	2510.27	494.241	9726.24	81	0.0036	0.8566	0.8655
82	ETV7	1003.64	3869.44	834.348	288.765	10199.9	82	-0.09	0.0001	0.0002
85	LRG1	1935.21	7609.13	358.673	509.639	11382.8	85	-0.07	0.0003	0.0006
86	FAM70A	1710.5	5379.29	532.334	495.771	9523.09	86	-0.1126	0	0
87	HSH2D	684.365	8295.69	2368.5	362.086	10421.3	87	0.0677	0.0005	0.0008
88	MKX	2883.51	2811.87	1692.49	2228.79	4816.73	88	-0.2128	0	0
89	ARG2	1929.65	7086.86	1814.79	494.851	8812.74	89	-0.0734	0.0003	0.0006
90	CCR1 (alias: CMKBR1)	523.349	6894.11	8017.97	142.65	7410.4	90	0.0588	0.0049	0.0075
92	MAB21L2	2968.68	4503.06	472.821	726.485	8653.1	92	-0.3131	0	0
93	CSDA	1454.54	9190.61	1789.21	919.54	12822.7	93	0.0351	0.0582	0.0759
94	FCGR1A	162.09	5551.83	3620.34	107.689	7774.94	94	0.0978	0	0
97	INDO (alias: IDO)	961.694	6350.6	3141.16	314.414	8123.38	97	0.0097	0.6439	0.674
98	PRIC285	1560.72	6425.41	781.271	384.025	8659.39	98	-0.0613	0.003	0.0049
99	IFI44L	901.51	3043.92	5228.76	112.752	4707.4	99	-0.123	0	0
100	LAMP3	1709.72	7206.79	1330.98	227.942	8859.65	100	-0.0747	0.0002	0.0004
101	SMAD3	1864.09	3214.17	501.014	753.032	5527.34	101	-0.2169	0	0
102	IL17RB	511.199	6880.35	2134.23	196.946	9121.73	102	0.0625	0.0021	0.0034
103	PUS1	515.529	8419.45	3303.01	265.447	10542.9	103	0.0781	0	0.0001
104	ZBP1	346.853	6702.7	3960.68	225.507	7343.14	104	0.0926	0	0
105	PDK1	1266.16	5263.61	1881.15	299.193	6561.61	105	-0.0582	0.0092	0.0135
106	ADFP	1203.31	4417.13	1225.74	343.875	7255.04	106	-0.0818	0.0003	0.0006
107	TRIM14	1805.72	8899.62	1676.74	391.441	11129.8	107	-0.0374	0.0481	0.064
109	NFIL3	531.934	4900.18	3792.4	137.732	6873.21	109	0.0296	0.1885	0.2249
110	NUP50	988.494	6876.1	497.715	593.214	9711.3	110	0.0378	0.0604	0.0782
111	TNFRSF10A	442.482	7240.61	4424.82	159.5	9123.4	111	0.0709	0.0004	0.0008
112	RASGEF1B	450.041	4672.51	2831.04	138.425	4819.61	112	0.0491	0.0413	0.0554
113	IRF7	4849.62	4056.68	1023.94	655.036	9009.75	113	-0.6034	0	0
114	SCARB2	990.944	8684.54	2082.33	345.041	10364.9	114	0.0375	0.0509	0.067
116	IFIT5	1410.97	3474.13	727.436	272.223	9915.62	116	-0.201	0	0
117	TYMP	1286.78	7846.42	277.673	655.131	10062.5	117	0.024	0.2214	0.2608
118	IFNGR1	460.313	5428.12	2878.12	160.475	6668.61	118	0.0551	0.0128	0.0185
120	ANGPTL1	1401.94	6369.69	1564.49	307.532	7856.87	120	-0.0477	0.0232	0.0322
125	PRAME	518.998	7576.19	3066.27	212.518	8981.05	125	0.07	0.0005	0.0008
126	OASL	643.56	6708.4	3943.2	276.472	8523.38	126	0.053	0.01	0.0145
127	GTPBP2	989.481	3352.34	578.549	299.913	9521.89	127	-0.1147	0	0
128	LAP3	757.379	6710.27	1088.39	255.897	8567.48	128	0.0353	0.0857	0.1089
130	PCTK2	1359.86	4486.55	2858.69	174.533	4945.1	130	-0.1172	0	0
134	FUT4	1119.28	4227.78	13.8525	882.235	7459.69	134	-0.0103	0.6545	0.6827
135	CYP1B1	910.518	6669.14	170.123	690.081	8442.89	135	0.0633	0.0021	0.0035
136	HPSE	4390.05	3428.42	183.964	3241.82	5535.74	136	-0.2507	0	0
139	EIF3EIP	684.856	6812.64	3735.58	140.482	7575.97	139	0.0353	0.0909	0.115
141	SQLE	1045.36	7505.85	3793.87	192.801	8718.68	141	0.0043	0.8296	0.8418
142	THBD	1113	10793.9	1065.95	416.333	12186.4	142	0.0482	0.0081	0.012
143	PXK	174.915	5480.06	3209.88	129.47	7395.13	143	0.0986	0	0
145	DCP1A	63.48	3288.26	8557.1	59.1552	4247.04	145	0.1076	0	0.0001
146	BTN3A3	2081.18	5075.44	694.274	504.086	9004.91	146	-0.1764	0	0
147	GTPBP1	1480.07	5399.11	2584.9	241.417	7500.71	147	-0.0979	0	0
148	GBP5	1353.31	5692.61	1143.76	308.341	8054.39	148	-0.0629	0.0032	0.0052
150	GBP2	3111.22	3535.12	562.259	2393.69	6754.04	150	-0.2151	0	0
152	SAMHD1	2252.53	5139.45	1011.34	468.246	7831.21	152	-0.1927	0	0
153	NDC80	653.578	5036.1	3465.49	128.165	5753.5	153	0.0127	0.5813	0.6151
154	AMPH	723.493	5900.33	3863.31	166.577	7242.5	154	0.02	0.3538	0.3982
156	PADI2	1255.63	7997.58	1515.81	460.959	10249.4	156	0.0109	0.5752	0.6109
157	DHX58	1330.88	6114.13	4124.4	332.359	8295.89	157	-0.0449	0.0323	0.0436
158	OAS2	691.049	5215.22	5616.39	135.603	6377.35	158	0.0095	0.6741	0.7006
160	SP110 (alias: IFI41)	776.743	4368.57	3633.95	203.18	5581.61	160	-0.0152	0.5229	0.5615
162	DTX3L	300.7	5147.98	5424.63	167.766	6414.59	162	0.0818	0.0003	0.0005
163	EXT1	683.515	8115.45	1166.73	274.697	11517.7	163	0.0555	0.0038	0.006
166	CFB	928.397	7380.65	1649.54	349.98	8924.49	166	0.0328	0.1026	0.1287
167	STAT3	1369.92	4452.24	749.175	303.056	8688.42	167	-0.1212	0	0
168	PLEKHA4	935.276	6665.19	1495.27	257.108	9625.05	168	0.0079	0.6983	0.7232
170	ABTB2	999.595	3785.56	1070.53	280.514	8347	170	-0.0885	0.0001	0.0003
171	EPAS1	590.425	4953.56	5604.03	195.738	8058.88	171	0.0243	0.2689	0.3105
172	PML	539.939	4957.99	4003.35	82.8656	5503.76	172	0.0244	0.2944	0.3373
173	TLR3	1170.48	6707.39	3263.38	563.584	8831.16	173	0.0139	0.4973	0.54
175	DDX58	1860.3	168.667	818.532	387.695	1603.25	175	-2.1559	0	0
182	ANKFY1	573.802	4019.98	5277.63	113.611	5961.05	182	-0.0017	0.942	0.9485
183	MAP3K5	295.032	3990.7	2857.15	493.272	6015.24	183	0.1202	0	0
184	S100A8	1806.88	3596.71	89.2074	502.15	8326.56	184	-0.2357	0	0
186	DYNLT1	621.072	5019.42	973.376	271.697	10167.6	186	0.0225	0.2906	0.3343
187	LY6E	552.745	6661.96	4854.66	247.37	9031.49	187	0.06	0.0033	0.0053
188	LINCR	1776.96	4562.81	74.8535	727.291	7128.89	188	-0.119	0	0
189	UBE2L6	1639.18	5659.82	193.3	596.298	8824.41	189	-0.0762	0.0003	0.0006
190	KIAA0040	963.144	3058.87	3763.4	137.787	4766.07	190	-0.1324	0	0
192	ISG15	492.965	7475.14	654.299	313.592	11266.1	192	0.0764	0.0001	0.0002
193	ATF3	681.431	7794.72	888.19	291.536	8704.43	193	0.062	0.0019	0.0032
194	ISG20	92.4048	5129.14	7579.87	56.9393	6617.27	194	0.1036	0	0
195	FLJ39739	2144.59	6413.54	1072.3	390.885	13362	195	-0.1469	0	0
196	RGS1	1205.16	5936.25	674.24	333.59	9599.47	196	-0.0378	0.0679	0.0867
197	STARD5	1209.52	6113.4	490.389	356.905	10370.7	197	-0.034	0.0961	0.121
198	RAB27A	544.396	7720.23	6749.23	149.73	9682.54	198	0.0601	0.0023	0.0038
199	DDIT4	2175.27	7243.97	642.174	632.103	11256.8	199	-0.0951	0	0
200	CD74	1015.88	6363	214.2	578.441	10395.2	200	0.0188	0.3544	0.3982
201	HEG1	405.694	7999.6	2559.87	161.206	10243	201	0.0789	0.0001	0.0001
202	PMM2	936.669	5380.72	360.31	456.019	7107.55	202	0.0144	0.5115	0.5513
203	SECTM1	1029.21	8693.51	975.556	313.566	12243.3	203	0.0262	0.1628	0.1965
204	SCO2	552.997	7808.1	594.334	277.984	10286.6	204	0.071	0.0003	0.0005
205	SPSB1	1040.07	9648.87	1303.22	318.032	13660.9	205	0.0334	0.0672	0.0862
206	STEAP4	872.649	6952.31	2011.43	196.308	9992.52	206	0.0139	0.4871	0.5309
207	IMPA2	859.84	7264.48	618.292	250.104	11036.3	207	0.0233	0.2353	0.275
208	IFI35	644.145	8643.82	266.038	364.731	11200.7	208	0.073	0.0001	0.0003
209	CD38	220.631	8825.23	4624.76	130.307	10072.3	209	0.1009	0	0
210	CASP7	239.156	6626.03	6668.23	129.619	7812.64	210	0.0938	0	0
211	XAF1	648.032	6413.42	2169.67	242.459	9866.56	211	0.0408	0.0452	0.0604
212	LGALS9	659.508	9150.12	890.99	330.106	11858.9	212	0.0706	0.0002	0.0003
213	PIM3	340.918	8333.56	3918.6	227.792	11665.7	213	0.092	0	0
214	PNRC1	923.154	9068.97	1242.48	336.256	10954.6	214	0.0461	0.015	0.0214
215	P2RY6	327.389	5607.14	5619.36	136.754	7233.59	215	0.0749	0.0006	0.001
217	FFAR2	191.638	5124.85	8493.03	58.7103	5266.14	217	0.0871	0.0002	0.0004
219	HLA-G	641.306	8826.22	1256.17	307.725	12909.5	219	0.0663	0.0004	0.0007
220	AIM2	1013.88	5156.3	760.41	240.434	8851.29	220	-0.04	0.0632	0.0814
221	GMPR	1033.65	7346.28	537.128	349.946	10725	221	0.0132	0.5017	0.5427
222	USP18	669.603	8158.76	1614.41	228.789	10524.3	222	0.0554	0.0042	0.0065
223	PDGFRL	615.79	9630.4	1057.96	280.301	12544.6	223	0.0729	0.0001	0.0002
224	APOL1	318.679	8683.05	3264.21	210.613	10766.5	224	0.0961	0	0
225	TXNIP	468.65	7632.3	1802.5	201.552	9276.56	225	0.0747	0.0002	0.0004
227	TMEM49	660.009	7735.35	2281.65	270.428	10844.5	227	0.0555	0.0043	0.0067
228	VEGFC (alias: VRP)	763.175	7370.09	398.595	292.682	10030	228	0.0431	0.0297	0.0407
230	AGPAT9	413.27	8055.45	2077.4	239.502	11237	230	0.0839	0	0
231	IFI44	469.012	7390.5	1222.28	279.575	10544.7	231	0.0775	0.0001	0.0002
232	MSR1	221.833	6251.65	3332.8	129.596	9196.65	232	0.0919	0	0
233	FKBP5	399	6086.74	1919.8	147.62	8199.62	233	0.0672	0.0014	0.0024
235	TRIM38	351.593	7260.87	5240.22	173.084	10503.8	235	0.0818	0	0.0001
236	WARS	698.462	8320.53	1241.24	242.426	11215.9	236	0.0536	0.0051	0.0077
238	TRIM21	188.168	5958.67	8049.43	131.436	8579.85	238	0.0969	0	0
240	TRIM5	82.3422	5299.12	7277.99	87.1468	7357.2	240	0.1092	0	0
243	RNF19B	180.186	5301.87	6857.43	227.38	6712.39	243	0.1127	0	0
244	ULK4	573.938	6111.53	1248.77	218.264	8018.08	244	0.0498	0.0182	0.0255
245	CRY1	391.545	7601.21	2471.76	194.836	10428.6	245	0.081	0	0.0001
247	ARNTL	1011.36	4791.67	3210.81	262.477	7391.46	247	-0.0438	0.0503	0.0665
251	TAP2	415.116	3853.13	5620.03	118.351	5109.28	251	0.0333	0.178	0.2132
254	PNPT1	366.12	5116.53	3139.48	193.386	7948.85	254	0.0677	0.002	0.0033
255	TAP1 (alias: ABCB2)	293.122	6601.73	5447.4	97.6726	7609.72	255	0.0822	0.0001	0.0002
258	HK2	445.329	5856.13	2579.71	413.912	5452.8	258	0.1127	0	0
259	KIAA1618	818.629	7091.5	1587.94	267.953	10187.5	259	0.0294	0.1389	0.1699
262	MTHFD2L	460.229	7791.78	2054.98	253.396	10849.4	262	0.0785	0.0001	0.0001
263	RARRES3	374.774	8984.98	5781.78	156.393	9864.76	263	0.0876	0	0
264	CD274	304.329	7762.23	3597.73	791.604	5886.73	264	0.2006	0	0
265	STAP1	577.075	6641.15	1088	201.67	10608.4	265	0.0483	0.0159	0.0226
266	NAPA	688.633	9308.59	2003.76	824.425	8933.4	266	0.1296	0	0
267	BLVRA	522.808	9438	967.824	167.168	10645.9	267	0.0744	0.0001	0.0002
268	MYD88	1751.92	3433.99	74.1612	448.237	9161.04	268	-0.2517	0	0
269	NMI	484.512	7409	1887.58	234.308	10315	269	0.0718	0.0003	0.0005
270	IRF1	5962.75	94.2032	4.96896	11022.1	475.215	270	-0.8664	0	0
271	GJA4	67.6338	4102.14	9806.9	70.6905	6880.54	271	0.1066	0	0
272	MCL1	872.894	8163.26	451.564	825.863	9249.66	272	0.0967	0	0
273	HLA-E	575.615	8499.55	555.663	442.665	9891.65	273	0.091	0	0
274	SLC25A28	524.288	6324.22	942.08	512.426	6949.91	274	0.1043	0	0
275	SSBP3	4536.42	3914.49	236.881	1012.76	9023.71	275	-0.5504	0	0
276	TREX1	639.106	7681.18	1280.2	504.653	10474.2	276	0.08	0	0.0001
277	SERPINB9	937.958	6431.71	326.315	281.554	9802.68	277	0.005	0.8056	0.8254
278	EHD4	758.765	9919.27	2094.51	274.768	13331.3	278	0.0595	0.0011	0.0019
279	PSCD1	240.814	7349.97	3389.66	172.914	11232	279	0.0958	0	0
281	PPM1K	721.778	5570.47	687.098	258.443	10715.9	281	0.0147	0.4786	0.5255
282	CPT1A	213.326	6260.11	5472.84	654.921	6302.07	282	0.1782	0	0
283	LGMN	761.834	7562.53	720.905	1413.72	9677.56	283	0.1532	0	0
284	BCL3	300.464	8427.66	2931.36	219.721	10307.9	284	0.0989	0	0
285	GALNT2	106.197	7069.69	7448.96	95.6945	8821.29	285	0.1087	0	0
286	OPTN	125.371	5424.23	6613.98	124.599	8390.7	286	0.1048	0	0
287	SLC15A3	671.752	8656.13	1453.96	661.518	11308	287	0.0949	0	0
288	TRAFD1	173.452	6323.33	3974.04	95.7629	8586.2	288	0.0969	0	0
290	IL1RN	435.12	6323.74	367.676	284.376	8865.84	290	0.0778	0.0002	0.0004
291	TIMP1	1364.93	5367.3	211.848	1071.78	9379.42	291	-0.0056	0.7919	0.8142
292	ARHGEF3	306.388	3389.25	8879.84	60.849	3434.59	292	0.0439	0.107	0.1336
293	ERLIN1	1252.35	6244.91	501.778	252.071	10023.9	293	-0.0451	0.0271	0.0374
294	C5orf39	1888.92	1423.84	2454.16	151.897	4408.71	294	-0.6977	0	0
295	RASSF4	2340.62	6326	2808.74	261.164	9901.89	295	-0.1761	0	0
296	IRF2	4711.38	538.151	317.967	514.162	8861.79	296	-2.1088	0	0
297	CCNA1	222.928	6372.59	4210.87	122.017	7136.82	297	0.0953	0	0
298	MT1F	1069.15	7109.36	645.143	495.204	10370.8	298	0.0193	0.3303	0.374
299	MT1M	1168.88	7741.45	480.966	529.867	11406.7	299	0.0176	0.3638	0.4056
300	HLA-F	903.409	8911.88	268.884	406.849	10892.7	300	0.053	0.0053	0.008
301	THOC4	538.649	9328.11	1179.02	321.54	12064.7	301	0.0829	0	0
302	C5orf27	642.001	8532.54	920.236	173.977	12000.3	302	0.0546	0.0038	0.006
303	CEBPD	1388.36	9445.4	418.784	283.212	11828.2	303	-0.0007	0.9707	0.974
304	SAMD4A	2163.88	2720.85	877.074	192.891	7411.56	304	-0.4467	0	0
305	ZNF385B	752.185	9101.89	998.092	231.728	11390	305	0.0536	0.0044	0.0068
306	MCOLN	541.596	8517.83	2855.69	187.553	10002.8	306	0.0697	0.0003	0.0006
307	UNC93B1	491.434	10492.8	2071.99	388.951	13376.1	307	0.0957	0	0
308	TAGAP	1480.71	4495.97	2207.6	250.743	4825.62	308	-0.1212	0	0
309	HERC6	241.098	5489.62	5835.81	75.4953	7090.64	309	0.0803	0.0002	0.0005
310	NOD2	1012.5	6454.37	3165.45	163.436	10689.6	310	-0.0177	0.3781	0.4184
312	IFI30	1002.37	10764.3	757.202	307.328	11716.1	312	0.0496	0.0067	0.01
313	ADM	1169.02	10796.7	311.491	376.353	12893.6	313	0.0387	0.0322	0.0436
314	LIPA	387.872	8692.9	2042.03	149.36	11859.2	314	0.0816	0	0
315	CX3CL1	621.667	10519.3	3766.75	161.427	12327.2	315	0.0683	0.0002	0.0004
317	MT1G	508.639	8239.36	781.302	307.586	11852.7	317	0.0785	0	0.0001
318	MT1H	630.599	8381.63	667.17	278.109	11136.3	318	0.0649	0.0007	0.0012
319	FNDC4	836.905	9699.39	1306.15	212.649	11226.8	319	0.0488	0.009	0.0132
320	IL15RA	243.673	8923.45	7058.1	136.878	9951.39	320	0.0995	0	0
322	UNC84B	700.608	10421.5	2977.58	189.329	12032.5	322	0.0633	0.0006	0.001
325	TNFAIP3	317.115	5473.17	5214.78	127.546	5978.7	325	0.0777	0.0006	0.001
326	C9orf91	217.12	7188.78	5454.47	130.487	9102.24	326	0.0972	0	0
327	NT5C3	712.96	6829.82	4705.27	113.354	8665.61	327	0.0264	0.1962	0.2321
328	BAG1	1401.65	9191.36	1438.86	184.474	9727.84	328	-0.0104	0.5862	0.618
329	PPM1K	1018.99	7550.93	1984.75	265.096	10106.8	329	0.0121	0.5399	0.5755
330	MICB	941.184	10730.7	2802.57	167.915	11848.2	330	0.0428	0.0192	0.0269
331	DUSP5	620.826	5395.66	1787.72	191.548	7180.61	331	0.0302	0.1682	0.2022
332	B4GALT5	170.675	8321.94	3662.65	118.6	9290.3	332	0.1052	0	0
334	AKT3	95.6202	4162.98	6938.3	60.3581	5073.34	334	0.1017	0	0.0001
337	C1S	299.791	7365.48	1522.9	154.953	9136.49	337	0.0897	0	0
338	STAT1	192.999	5466.86	2663.57	146.717	8459.88	338	0.0953	0	0
340	NCOA3	691.076	6506.22	3550.89	174.869	9127.31	340	0.0308	0.1325	0.1627
341	STAT2	206.901	5556.47	4543.29	135.46	9119.15	341	0.0909	0	0
342	PRKD2	96.178	4138.19	7972.65	76.4736	6149.75	342	0.1021	0	0
344	FLT1	107.518	5139.9	7277.16	71.5728	7321.3	344	0.1018	0	0
347	IRF9	2726.16	6668.04	2063.04	1932.79	9177.36	347	-0.0388	0.0569	0.0746
348	CLEC2B	538.374	8136.56	1218.96	370.388	9158.29	348	0.0884	0	0
349	IL15	215.048	6907.6	3421.22	228.155	9753.01	349	0.1052	0	0
350	CCND3	682.976	9902.48	2442.08	358.31	14398.5	350	0.0706	0.0001	0.0002
352	PTMA	505.12	8889.67	1246.11	212.318	11753.8	352	0.0754	0.0001	0.0001
353	SLC25A30	119.616	5768.98	6080.48	100.657	7864.71	353	0.105	0	0
354	APOBEC3A	66.5448	3077.7	8116.09	35.931	3049	354	0.103	0.0003	0.0006
355	NCF1	610.213	9480.32	1546.35	207.84	11819.2	355	0.0679	0.0003	0.0005
359	MAX	256.07	9514.62	2123.8	190.277	11211.3	359	0.103	0	0
360	SLC16A1	153.184	6675.34	5093.69	109.609	8172.33	360	0.1035	0	0
361	GCA	286.952	8722.44	2004.11	158.756	10458.4	361	0.0955	0	0
362	JUNB	228.718	8410.92	1570.46	167.462	9181.95	362	0.1039	0	0
365	HLA-C	1035.08	7767.72	369.27	456.404	10645.5	365	0.0296	0.1281	0.1579
366	GAK	394.475	9497.03	1265.51	251.514	12420.3	366	0.0922	0	0
367	ADAMDEC1	1346.02	6165.64	857.979	254.675	9550.32	367	-0.0583	0.0046	0.0071
369	JAK2	108.601	3867.25	8582.11	85.7793	5808.91	369	0.0997	0	0.0001
370	FLJ23556	361.39	7526.38	2059.2	180.581	9842.26	370	0.0842	0	0.0001
374	HES4	471.584	11206.5	802.454	277.211	14664.3	374	0.0902	0	0
375	AHNAK2	92.9916	3183.17	8071.19	68.571	4312.35	375	0.0999	0.0002	0.0003
376	WHDC1	350.216	7948.16	3613.93	116.212	9023.52	376	0.0825	0	0.0001
377	GBP3	422.353	7555.86	4430.19	95.3757	8841.18	377	0.0691	0.0006	0.001
378	IL1R	191.697	5486.14	4416.45	132.662	7655.73	378	0.0956	0	0
379	C6orf150	345.688	7411.24	4592.16	127.385	7951.54	379	0.083	0	0.0001
383	RBCK1	692.552	8360.09	2856.78	172.498	9893.66	383	0.0504	0.0095	0.0138
384	OGFR	219.475	8596.11	2240.48	134.737	8840.61	384	0.1028	0	0
386	IL28RA	6456.53	285.577	1086.43	5733.77	6607.82	386	-2.4228	0	0
	Fluc	1716.84	11581.1	1197.27	365.932	14190.2

## Sheet: Tab 5
Gene Symbol	Gene ID	Estimated Interaction Coefficient	P value	Adjusted P value
IL28RA	386	-2.4228	0	0
DDX58	175	-2.1559	0	0
IRF2	296	-2.1088	0	0
IRF1	270	-0.8664	0	0
PSMB9	1	-0.733	0	0
C5orf39	294	-0.6977	0	0
IRF7	113	-0.6034	0	0
SSBP3	275	-0.5504	0	0
SAMD4A	304	-0.4467	0	0
CXCL9 (alias: MIG)	34	-0.4015	0	0
IFIH1	9	-0.3381	0	0
IFITM3	5	-0.3163	0	0
MAB21L2	92	-0.3131	0	0
MYD88	268	-0.2517	0	0
HPSE	136	-0.2507	0	0
COMMD3	51	-0.2358	0	0
S100A8	184	-0.2357	0	0
UPP2	76	-0.2207	0	0
SMAD3	101	-0.2169	0	0
GBP2	150	-0.2151	0	0
MKX	88	-0.2128	0	0
IFIT5	116	-0.201	0	0
SAMHD1	152	-0.1927	0	0
BTN3A3	146	-0.1764	0	0
RASSF4	295	-0.1761	0	0
SNN	21	-0.1592	0	0
PHF11	49	-0.1537	0	0
FLJ39739	195	-0.1469	0	0
KIAA0040	190	-0.1324	0	0
IFI44L	99	-0.123	0	0
STAT3	167	-0.1212	0	0
TAGAP	308	-0.1212	0	0
LINCR	188	-0.119	0	0
PCTK2	130	-0.1172	0	0
GTPBP2	127	-0.1147	0	0
FAM70A	86	-0.1126	0	0
DEFB1	18	-0.1118	0	0
EPSTI1	75	-0.1116	0	0
LMO2	42	-0.1108	0	0
GEM	74	-0.1033	0	0
C4orf33	54	-0.0992	0	0
GTPBP1	147	-0.0979	0	0
DDIT4	199	-0.0951	0	0
ANKRD22	50	-0.0943	0	0
FBXO6	73	-0.0939	0	0
MT1X	17	-0.0925	0	0
PMAIP1	16	-0.0906	0.0001	0.0001
ETV7	82	-0.09	0.0001	0.0002
ABTB2	170	-0.0885	0.0001	0.0003
SOCS2	52	-0.085	0.0001	0.0001
ADFP	106	-0.0818	0.0003	0.0006
UBE2L6	189	-0.0762	0.0003	0.0006
LAMP3	100	-0.0747	0.0002	0.0004
ARG2	89	-0.0734	0.0003	0.0006
LRG1	85	-0.07	0.0003	0.0006
VAMP5	30	-0.066	0.0037	0.0058
CCDC109B	64	-0.0657	0.0016	0.0028
CXCL10(alias: SCYB10)	25	-0.0656	0.0023	0.0037
GCH1	66	-0.0642	0.0009	0.0016
GBP5	148	-0.0629	0.0032	0.0052
PRIC285	98	-0.0613	0.003	0.0049
ADAMDEC1	367	-0.0583	0.0046	0.0071
PDK1	105	-0.0582	0.0092	0.0135
CMAH	19	-0.0531	0.0069	0.0102
ANGPTL1	120	-0.0477	0.0232	0.0322
CCDC75	11	-0.0455	0.0175	0.0247
ERLIN1	293	-0.0451	0.0271	0.0374
DHX58	157	-0.0449	0.0323	0.0436
BATF2	62	-0.0448	0.0303	0.0415
ARNTL	247	-0.0438	0.0503	0.0665
AIM2	220	-0.04	0.0632	0.0814
IRF9	347	-0.0388	0.0569	0.0746
RGS1	196	-0.0378	0.0679	0.0867
TRIM14	107	-0.0374	0.0481	0.064
STARD5	197	-0.034	0.0961	0.121
PSMB8	2	-0.0306	0.1126	0.1394
TMEM51	67	-0.0267	0.1525	0.1849
TNFSF10	69	-0.0211	0.3073	0.3507
LGALS3	65	-0.02	0.3222	0.3662
CRP	59	-0.0181	0.3579	0.4006
NOD2	310	-0.0177	0.3781	0.4184
SP110 (alias: IFI41)	160	-0.0152	0.5229	0.5615
C15orf48	20	-0.0121	0.5301	0.5671
BAG1	328	-0.0104	0.5862	0.618
FUT4	134	-0.0103	0.6545	0.6827
TIMP1	291	-0.0056	0.7919	0.8142
CD9	60	-0.004	0.8302	0.8418
ANKFY1	182	-0.0017	0.942	0.9485
CEBPD	303	-0.0007	0.9707	0.974
GZMB	63	-0.0004	0.9842	0.9842
SLFN5	81	0.0036	0.8566	0.8655
SQLE	141	0.0043	0.8296	0.8418
CCL5(SYCA5)	22	0.0049	0.8133	0.8304
SERPINB9	277	0.005	0.8056	0.8254
PLEKHA4	168	0.0079	0.6983	0.7232
B2M	31	0.008	0.7078	0.7304
OAS2	158	0.0095	0.6741	0.7006
INDO (alias: IDO)	97	0.0097	0.6439	0.674
CD69	53	0.0107	0.6076	0.6383
PADI2	156	0.0109	0.5752	0.6109
PPM1K	329	0.0121	0.5399	0.5755
NDC80	153	0.0127	0.5813	0.6151
GMPR	221	0.0132	0.5017	0.5427
IFI6	3	0.0139	0.4832	0.5287
TLR3	173	0.0139	0.4973	0.54
STEAP4	206	0.0139	0.4871	0.5309
MX1	6	0.0143	0.4549	0.5014
PMM2	202	0.0144	0.5115	0.5513
PPM1K	281	0.0147	0.4786	0.5255
TNFAIP6	68	0.0171	0.3667	0.4073
MT1M	299	0.0176	0.3638	0.4056
CD74	200	0.0188	0.3544	0.3982
MT1F	298	0.0193	0.3303	0.374
AMPH	154	0.02	0.3538	0.3982
DYNLT1	186	0.0225	0.2906	0.3343
CXCL11	24	0.0226	0.2595	0.3021
IFIT3	12	0.0228	0.262	0.3038
IMPA2	207	0.0233	0.2353	0.275
GBP1	4	0.024	0.2234	0.2622
TYMP	117	0.024	0.2214	0.2608
EPAS1	171	0.0243	0.2689	0.3105
PML	172	0.0244	0.2944	0.3373
SECTM1	203	0.0262	0.1628	0.1965
NT5C3	327	0.0264	0.1962	0.2321
SAA1	32	0.0268	0.1955	0.2321
FAM125B	58	0.0282	0.1501	0.1828
KIAA1618	259	0.0294	0.1389	0.1699
NFIL3	109	0.0296	0.1885	0.2249
HLA-C	365	0.0296	0.1281	0.1579
DUSP5	331	0.0302	0.1682	0.2022
NCOA3	340	0.0308	0.1325	0.1627
GLRX	29	0.0312	0.1119	0.1392
CFB	166	0.0328	0.1026	0.1287
TAP2	251	0.0333	0.178	0.2132
SPSB1	205	0.0334	0.0672	0.0862
CSDA	93	0.0351	0.0582	0.0759
LAP3	128	0.0353	0.0857	0.1089
EIF3EIP	139	0.0353	0.0909	0.115
IFITM2	36	0.0354	0.059	0.0767
SCARB2	114	0.0375	0.0509	0.067
NUP50	110	0.0378	0.0604	0.0782
ADM	313	0.0387	0.0322	0.0436
XAF1	211	0.0408	0.0452	0.0604
MICB	330	0.0428	0.0192	0.0269
VEGFC (alias: VRP)	228	0.0431	0.0297	0.0407
ARHGEF3	292	0.0439	0.107	0.1336
TNSF13B	70	0.0442	0.0154	0.022
ZNF313	61	0.0448	0.031	0.0422
C10orf10	57	0.0457	0.0264	0.0366
PNRC1	214	0.0461	0.015	0.0214
THBD	142	0.0482	0.0081	0.012
STAP1	265	0.0483	0.0159	0.0226
FNDC4	319	0.0488	0.009	0.0132
RASGEF1B	112	0.0491	0.0413	0.0554
IFI30	312	0.0496	0.0067	0.01
ULK4	244	0.0498	0.0182	0.0255
RBCK1	383	0.0504	0.0095	0.0138
OASL	126	0.053	0.01	0.0145
HLA-F	300	0.053	0.0053	0.008
WARS	236	0.0536	0.0051	0.0077
ZNF385B	305	0.0536	0.0044	0.0068
C5orf27	302	0.0546	0.0038	0.006
IFNGR1	118	0.0551	0.0128	0.0185
USP18	222	0.0554	0.0042	0.0065
EXT1	163	0.0555	0.0038	0.006
TMEM49	227	0.0555	0.0043	0.0067
CCDC92	79	0.0587	0.0018	0.0031
CCR1 (alias: CMKBR1)	90	0.0588	0.0049	0.0075
EHD4	278	0.0595	0.0011	0.0019
LY6E	187	0.06	0.0033	0.0053
RAB27A	198	0.0601	0.0023	0.0038
C9orf19	41	0.0619	0.0052	0.0079
ATF3	193	0.062	0.0019	0.0032
IL17RB	102	0.0625	0.0021	0.0034
CYP1B1	135	0.0633	0.0021	0.0035
UNC84B	322	0.0633	0.0006	0.001
IFI27	14	0.0641	0.0004	0.0007
MT1H	318	0.0649	0.0007	0.0012
CCL8	28	0.0659	0.0002	0.0004
APOL2	80	0.0663	0.0011	0.0018
HLA-G	219	0.0663	0.0004	0.0007
MS4A4A	55	0.0671	0.0027	0.0044
FKBP5	233	0.0672	0.0014	0.0024
HSH2D	87	0.0677	0.0005	0.0008
PNPT1	254	0.0677	0.002	0.0033
NCF1	355	0.0679	0.0003	0.0005
CX3CL1	315	0.0683	0.0002	0.0004
GBP3	377	0.0691	0.0006	0.001
MCOLN	306	0.0697	0.0003	0.0006
PRAME	125	0.07	0.0005	0.0008
LGALS9	212	0.0706	0.0002	0.0003
CCND3	350	0.0706	0.0001	0.0002
TNFRSF10A	111	0.0709	0.0004	0.0008
SCO2	204	0.071	0.0003	0.0005
NMI	269	0.0718	0.0003	0.0005
PDGFRL	223	0.0729	0.0001	0.0002
IFI35	208	0.073	0.0001	0.0003
RTP4	8	0.0738	0.0002	0.0004
BLVRA	267	0.0744	0.0001	0.0002
TXNIP	225	0.0747	0.0002	0.0004
P2RY6	215	0.0749	0.0006	0.001
SOCS1	56	0.0751	0.0005	0.0009
PLSCR1	7	0.0752	0.0001	0.0002
PTMA	352	0.0754	0.0001	0.0001
ISG15	192	0.0764	0.0001	0.0002
CD80	71	0.0766	0.0001	0.0002
IFI44	231	0.0775	0.0001	0.0002
TNFAIP3	325	0.0777	0.0006	0.001
IL1RN	290	0.0778	0.0002	0.0004
PUS1	103	0.0781	0	0.0001
GPX2	48	0.0783	0.0001	0.0003
MTHFD2L	262	0.0785	0.0001	0.0001
MT1G	317	0.0785	0	0.0001
HEG1	201	0.0789	0.0001	0.0001
TREX1	276	0.08	0	0.0001
HERC6	309	0.0803	0.0002	0.0005
CRY1	245	0.081	0	0.0001
LIPA	314	0.0816	0	0
NRN1	38	0.0818	0	0.0001
DTX3L	162	0.0818	0.0003	0.0005
TRIM38	235	0.0818	0	0.0001
TAP1 (alias: ABCB2)	255	0.0822	0.0001	0.0002
WHDC1	376	0.0825	0	0.0001
THOC4	301	0.0829	0	0
C6orf150	379	0.083	0	0.0001
AGPAT9	230	0.0839	0	0
C4orf32	37	0.084	0	0
FLJ23556	370	0.0842	0	0.0001
HESX1	47	0.0868	0	0.0001
FFAR2	217	0.0871	0.0002	0.0004
RARRES3	263	0.0876	0	0
CLEC2B	348	0.0884	0	0
C1S	337	0.0897	0	0
HES4	374	0.0902	0	0
RNF24	40	0.0908	0	0
STAT2	341	0.0909	0	0
HLA-E	273	0.091	0	0
MSR1	232	0.0919	0	0
PIM3	213	0.092	0	0
GAK	366	0.0922	0	0
ZBP1	104	0.0926	0	0
CCL4	23	0.0933	0	0
CASP7	210	0.0938	0	0
SLC15A3	287	0.0949	0	0
CCNA1	297	0.0953	0	0
STAT1	338	0.0953	0	0
GCA	361	0.0955	0	0
IL1R	378	0.0956	0	0
UNC93B1	307	0.0957	0	0
PSCD1	279	0.0958	0	0
APOL1	224	0.0961	0	0
MCL1	272	0.0967	0	0
TRIM21	238	0.0969	0	0
TRAFD1	288	0.0969	0	0
C9orf91	326	0.0972	0	0
FCGR1A	94	0.0978	0	0
PXK	143	0.0986	0	0
BCL3	284	0.0989	0	0
IL15RA	320	0.0995	0	0
JAK2	369	0.0997	0	0.0001
AHNAK2	375	0.0999	0.0002	0.0003
MAFF	43	0.1007	0	0
CD38	209	0.1009	0	0
AKT3	334	0.1017	0	0.0001
FLT1	344	0.1018	0	0
PRKD2	342	0.1021	0	0
CHMP5	15	0.1028	0	0
OGFR	384	0.1028	0	0
APOBEC3A	354	0.103	0.0003	0.0006
MAX	359	0.103	0	0
SLC16A1	360	0.1035	0	0
ISG20	194	0.1036	0	0
JUNB	362	0.1039	0	0
SLC25A28	274	0.1043	0	0
RNASE4	39	0.1044	0	0
OPTN	286	0.1048	0	0
SLC25A30	353	0.105	0	0
CCL2(alias: SCYA2, MCP1)	27	0.1051	0	0
B4GALT5	332	0.1052	0	0
IL15	349	0.1052	0	0
GJA4	271	0.1066	0	0
DCP1A	145	0.1076	0	0.0001
BCL2L14	78	0.1087	0	0
GALNT2	285	0.1087	0	0
TRIM5	240	0.1092	0	0
RNF19B	243	0.1127	0	0
HK2	258	0.1127	0	0
MAP3K5	183	0.1202	0	0
NAPA	266	0.1296	0	0
LGMN	283	0.1532	0	0
CPT1A	282	0.1782	0	0
CD274	264	0.2006	0	0
