# Supplementary material for: Multiple Interferon Stimulated Genes Synergize with the Zinc Finger Antiviral Protein to Mediate Anti-Alphavirus Activity
Source: PLoS One. 2012 May 16;7(5):e37398. doi: 10.1371/journal.pone.0037398 (PMC3353916; doi:10.1371/journal.pone.0037398)
Supplement: Table S2 — Contains the data from the confirmatory testing of 23 ISGs and the ANOVA analysis. The contents of each Tab are as follows: Tab 1: For each cell type (Control or ZAP) the percentage of infected, ISG-expressing cells (%GFP-positive in RFP-positive population) is shown for each of the 23 ISGs and Fluc control. The difference in the mean percentage infected is also shown. Tab 2: The difference in the mean percentage of cells infected in the two cell types (% infected in the control cells minus % infected in the ZAP cells) is shown for the 23 ISGs and Fluc control, sorted by the magnitude of the difference. Tab 3: The estimated interaction coefficients from ANOVA for the 23 ISGs and the corresponding P values are shown. (XLS) [file pone.0037398.s002.xls]

## Sheet: Tab 1
Gene Symbol	PSMB9			IFITM3			IFIH1			CXCL9			PHF11			COMMD3			UPP2			MAB21L2			SMAD3			IRF7			IFIT5			BTN3A3			SAMHD1			DDX58			S100A8			FLJ39739			MYD88
% Infected (Control cells)	93.5	93.4	91.7	82.3	84.9	85.2	94.2	91	93.1	91	92.3	89.7	95.2	95.1	95.2	93.9	93.5	94.5	94.8	94.9	95	94.9	94.6	94.7	91.6	91.8	91.7	90.1	92.3	90.6	95.3	94.3	92.2	89.9	92.5	91.9	94.1	94.5	93.6	72.5	68.5	71.3	95.5	94.4	94.6	82	81.9	93.6	91.6
% Infected (ZAP cells)	40.4	44	40.4	39.9	40.6	37.9	33.9	32	20.8	44.2	51.8	46.4	54.7	46.6	46.9	52	53.2	66.9	53.3	60.4	56	53.6	55.4	63.3	57.1	47.9	55.6	43.6	43.5	50.6	50.6	51.5	45.6	48.5	55	53.9	62.7	60.9	59.4	6.85	8.22	7.1	60.6	62.9	63.8	60.3			37.9
% Infected in Control cells minus % Infected in ZAP cells	51.2667			44.6667			63.8667			43.5333			45.7667			36.6			38.3333			37.3			38.1667			45.1			44.7			38.9667			33.0667			63.3767			32.4			25.5333			50.8667
[truncated: 24 more columns]

## Sheet: Tab 2
	%Infected in Control cells minus %Infected in ZAP cells
SAMD4A	72.6667
IRF2	71.19
IFIH1	63.8667
Rig-I	63.3767
SSBP3	59.4
C5orf39	56.9333
PSMB9	51.2667
MYD88	50.8667
PHF11	45.7667
IRF7	45.1
IFIT5	44.7
IFITM3	44.6667
CXCL9	43.5333
BTN3A3	38.9667
UPP2	38.3333
SMAD3	38.1667
MAB21L2	37.3
COMMD3	36.6
RASSF4	36.1333
SAMHD1	33.0667
S100A8	32.4
FLJ39739	25.5333
IL28RA	15.2133
Fluc infected	27.1333
Mean difference (excluding Fluc)	45.4368

## Sheet: Tab 3
	Estimate (%)	p-value	Adjusted p-value
SAMD4A	-45.5333	0	0
IRF2	-44.0567	0	0
IFIH1	-36.7333	0	0
DDX58	-36.2433	0	0
SSBP3	-32.2667	0	0
C5orf39	-29.8	0	0
PSMB9	-24.1333	0	0
MYD88	-23.7333	0	0
PHF11	-18.6333	0	0.0001
IRF7	-17.9667	0	0.0002
IFIT5	-17.5667	0	0.0002
IFITM3	-17.5333	0	0.0002
CXCL9	-16.4	0.0001	0.0007
BTN3A3	-11.8333	0.0031	0.023
UPP2	-11.2	0.0051	0.0355
SMAD3	-11.0333	0.0057	0.0374
MAB21L2	-10.1667	0.0107	0.0534
COMMD3	-9.4667	0.0172	0.0688
RASSF4	-9	0.0233	0.0932
SAMHD1	-5.9333	0.1318	0.2707
S100A8	-5.2667	0.1804	0.3609
FLJ3973	1.6	0.7386	0.7386
IL28RA	11.92	0.0029	0.023
