# Supplementary material for: Multiple Interferon Stimulated Genes Synergize with the Zinc Finger Antiviral Protein to Mediate Anti-Alphavirus Activity
Source: PLoS One. 2012 May 16;7(5):e37398. doi: 10.1371/journal.pone.0037398 (PMC3353916; doi:10.1371/journal.pone.0037398)
Supplement: Table S3 — Contains the data from the confirmatory testing of 87 ISGs and the ANOVA analysis. The contents of each Tab are as follows: Tab 1: This tab shows the results from the first of the three confirmatory screens of 87 ISGs. For each cell type (Control or ZAP) the percentage of infected, ISG-expressing cells (%GFP-positive in RFP-positive population) is shown. The data displayed includes the average %infected from each replicate, the standard deviation (SD), as well as the average transduction percentage and standard deviation (SD). The average number of cells analyzed after gating on singlet cells is also shown with the standard deviation (SD). The results of the ANOVA analysis are displayed at the bottom of the table. The estimate column refers to the magnitudes of the synergy effects. Those ISGs having a negative estimated coefficient on the interaction term and a P value<0.05 were considered to potentially synergize with ZAP. Tab 2: This tab shows the results from the second of the three confirmatory screens of 87 ISGs. Tab 3: This tab shows the results from the third of the three confirmatory screens of 87 ISGs. The 87 genes were divided into two groups for performing the transduction and infection steps of the screen. The genes belonging to each group are highlighted by different colors. Tab 4: This tab displays the ANOVA results from the combined normalized confirmatory screens of 87 ISGs. Those ISGs having a negative estimated coefficient on the interaction term and an adjusted P value<0.05 were considered to significantly synergize with ZAP. (XLS) [file pone.0037398.s003.xls]

## Sheet: Tab1-Confirmatory Screen#1
Gene name	Gene ID	%GFP+ in RFP+ BHK/HA-Zeo (Controll cells)			Average %GFP+ in RFP+ BHK/HA-Zeo	SD of %GFP+ in RFP+ BHK/HA-Zeo	Average % transduction in BHK/HA-Zeo	SD of % transduction in BHK/HA-Zeo	Average #cells after singlet gating of BHK/HA-Zeo	SD of #cells after singlet gating of BHK/HA-Zeo	%GFP+ in RFP+ BHK/NZAP-Zeo (ZAP cells)			Average %GFP+ in RFP+ BHK/NZAP-Zeo	SD of %GFP+ in RFP+ BHK/NZAP-Zeo	Average % transduction in BHK/NZAP-Zeo	SD of % transduction in BHK/NZAP-Zeo	Average #cells after singlet gating of BHK/NZAP-Zeo	SD of #cells after singlet gating of BHK/NZAP-Zeo
100ul Fluc		81.5939	82.1659	89.3101	84.3567	4.29935	95.5307	0.17971	9548.67	826.688	55.8146	54.9388	54.7417	55.165	0.57114	89.8223	1.77786	11294.7	282.758
ABTB2	170	94.8564	93.8025	93.4465	94.0351	0.733188	65.4739	1.55966	9212.33	1125.41	69.6331	61.9714	58.946	63.5168	5.50857	52.0846	2.72241	13682.7	891.607
ADAMDEC1	367	91.6581	94.6745	95.7294	94.0206	2.11294	81.5593	2.46357	7488.67	976.308	62.989	63.5602	74.2057	66.9183	6.31756	68.1064	0.53659	13724.3	565.601
ADFP	106	93.7187	90.4047	90.0164	91.3799	2.03473	50.2245	1.34203	9347	725.399	68.9351	70.1249	64.8719	67.9773	2.75434	33.2632	2.72625	12516.3	953.374
ANGPTL1	120	96.4748	94.6321	93.1631	94.7567	1.65937	61.9783	1.50728	10129.7	1554.69	74.4633	77.434	76.8096	76.2356	1.56631	46.7293	0.718608	12900.7	197.591
ANKRD22	50	96.4692	96.5854	97.7762	96.9436	0.723368	66.6887	0.758004	10941.3	1929	77.1734	78.8633	79.4624	78.4997	1.18705	71.7564	0.343193	11202.3	528.006
ARG2	89	93.3169	93.1951	93.3265	93.2795	0.0732568	81.5417	1.31193	8252	135.632	69.5988	61.4189	60.9511	63.9896	4.86335	67.6545	0.288386	13972	681.595
BATF2	62	93.2184	88.3825	88.7728	90.1246	2.68647	93.5617	1.31446	9811.67	726.001	63.0413	62.7753	63.597	63.1379	0.419308	95.8277	0.158293	12001.7	328.636
BTN3A3	146	79.7734	80.2982	86.9433	82.3383	3.99663	99.6367	0.0422372	10005	683.485	56.7607	57.9383	57.8275	57.5088	0.650254	98.6002	0.241371	8830.67	248.645
C10orf10	57	93.2395	94.4116	96.67	94.7737	1.74365	91.9305	1.05483	10902	1966.97	58.7754	62.2649	70.7242	63.9215	6.14424	86.7853	1.23707	14457	464.942
C4orf33	54	95.1574	95.6189	97.6336	96.1366	1.31677	86.7659	1.49333	11576	1165.49	87.1416	85.3799	84.999	85.8402	1.14308	87.3092	0.886996	11805.3	539.658
C5orf39	294	81.3802	75.2444	73.522	76.7155	4.13046	74.105	3.99643	5805.33	583.695	11.2217	9.36915	6.80416	9.13166	2.21831	61.5826	0.870057	9572	326.804
CCDC109B	64	91.0107	91.5721	95.2895	92.6241	2.32528	45.1715	4.06603	9225	48.5695	57.8024	55.277	59.1418	57.4071	1.96247	50.5816	2.44661	11503.7	291.112
CCDC75	11	95.6802	93.5033	92.1317	93.7717	1.78941	77.6867	0.329866	10746	1709.46	62.1925	54.7679	53.5119	56.8241	4.69139	63.9682	1.42747	14999	643.491
CCL19	26	97.0959	95.2393	94.827	95.7208	1.20865	78.4905	0.259795	9788	1437.05	83.4965	80.5695	80.343	81.4697	1.75896	79.3632	2.1075	10827.7	112.926
CCL5 (SYCA5)	22	96.0198	95.9306	95.8875	95.946	0.0674795	96.2567	0.396779	8726	272.703	65.8985	68.0928	74.477	69.4894	4.45649	93.2662	1.33884	14208.3	663.688
CD69	53	95.44	96.3672	96.0075	95.9383	0.467478	95.3601	0.431507	7511	291.362	64.0932	67.0177	73.4603	68.1904	4.79241	90.8143	0.313774	12939.7	463.748
CMAH	19	96.0301	94.4584	93.631	94.7065	1.21862	91.593	0.997525	9907	531.274	77.4245	74.7228	73.7069	75.2847	1.92141	95.8206	0.352371	13240	245.237
COMMD3	51	61.8164	65.1793	74.4035	67.1331	6.51704	98.0135	0.384494	7640.67	275.181	40.9238	41.022	38.3494	40.0984	1.51546	99.072	0.194811	6478.67	291.865
CRP	59	96.1377	95.4605	92.5649	94.721	1.8977	82.41	1.60141	9471	223.269	75.959	70.6567	68.2197	71.6118	3.95704	88.224	0.145097	12002.3	59.8025
CTCFL	155	93.6573	95.6035	97.3729	95.5446	1.85848	28.7881	3.52072	8535	1164.38	60.308	68.523	75.1641	67.9984	7.44194	15.8012	1.05876	12510.3	1350.93
CXCL10 (SCYB10)	25	94.0623	95.3202	97.4772	95.6199	1.72708	94.3592	1.66154	11972	1576.46	84.9747	86.1695	85.9986	85.7143	0.64617	95.3846	0.496192	11507.3	1095.77
CXCL9 (MIG)	34	67.5635	62.7375	55.4295	61.9102	6.10918	99.6956	0.0612442	7544.33	237.003	41.9781	47.8362	44.406	44.7401	2.9433	99.6755	0.108935	7551.67	430.795
DDIT4	199	96.5639	94.525	94.5902	95.2264	1.15879	87.216	0.887884	9929	631.714	78.8024	76.1307	73.7478	76.227	2.52866	92.5588	0.467712	12819	856.131
DDX58	175	33.5182	38.6804	41.6667	37.9551	4.12236	51.0561	1.39516	9523	459.346	9.78477	3.57441	1.07959	4.81292	4.4828	43.9869	9.25268	15231.3	583.868
DEFB1	18	96.1535	97.6463	97.6017	97.1338	0.849287	92.6272	0.905433	11691	363.24	85.5916	84.0953	83.4325	84.3732	1.10604	93.06	0.470784	10725.7	327.179
DHX58	157	96.5312	94.7718	93.5812	94.9614	1.48413	65.7576	1.88638	10393.7	1228.12	73.4568	76.1044	77.6783	75.7465	2.1334	54.705	1.8179	12549	258.366
EPSTI1	75	95.5134	97.1957	97.7064	96.8052	1.14747	51.7363	4.52222	9492.33	775.97	67.188	66.718	70.5493	68.1518	2.08961	51.0576	1.9662	13683	531.422
ERLIN1	293	92.8043	94.599	96.4596	94.621	1.82774	92.1717	1.03193	10371.7	1821.72	78.5521	78.3559	80.8412	79.2497	1.38171	85.3186	0.171436	12549.3	418.634
ETV7	82	95.8257	95.0858	95.0111	95.3075	0.450278	60.9595	1.74365	8952.67	1063.71	71.4608	66.7156	63.5068	67.2277	4.00166	42.4871	1.07118	13012.7	294.775
FAM70A	86	96.5318	97.0836	97.4228	97.0127	0.449696	67.0305	3.17164	9302.67	258.436	74.3292	74.131	79.2329	75.8977	2.89006	69.0941	0.608293	11750.3	1038.24
FBXO6	73	95.7069	95.4482	95.116	95.4237	0.296206	92.694	0.331265	8841.33	732.07	67.5291	64.5008	64.2079	65.4126	1.83879	87.2315	2.45934	13442	896.143
FLJ39739	195	83.8487	76.4027	74.6802	78.3105	4.87289	99.864	0.105565	5151.33	1434.5	52.641	56.3785	53.3233	54.1143	1.99033	99.6506	0.105459	8237	210.628
FUT4	134	93.9689	94.9228	94.4555	94.449	0.476979	95.2523	0.861704	8252.67	1013.59	68.2316	61.0917	57.7858	62.3697	5.33888	92.862	0.432456	13396.7	949.244
GBP2	150	96.4154	95.2984	97.1759	96.2966	0.944353	48.123	2.77803	9289	655.957	81.5009	80.5953	80.3018	80.7994	0.625046	46.4759	2.73004	11305.3	429.898
GBP4	248	93.0345	94.9256	97.1686	95.0429	2.06953	79.2153	1.49714	10769.3	1968.79	59.0232	60.0205	69.9183	62.9874	6.02307	66.8839	0.441843	14091.3	588.486
GBP5	148	97.0819	94.7742	94.4807	95.4456	1.42462	44.5846	2.15537	10212	1102.45	66.4056	55.7039	57.8632	59.9909	5.65924	31.1556	0.868458	14826.3	494.004
GCH1	66	95.9633	96	95.9636	95.9756	0.0210978	94.5174	0.727626	8681	665.591	71.7013	75.0639	75.1621	73.9758	1.97034	88.0437	0.350728	13931.3	606.485
GEM	74	95.2211	90.9195	88.3514	91.4974	3.47114	61.5179	0.560405	9600.67	320.369	69.5854	63.2543	62.1869	65.0089	3.99912	69.9316	2.18503	12101.7	156.273
GTPBP1	147	93.7025	93.4277	93.6895	93.6066	0.155028	58.0637	5.35603	6887	3123.15	60.49	59.8805	72.8077	64.3927	7.29394	37.0011	3.63386	14257.3	937.353
GTPBP2	127	87.7413	91.3074	95.474	91.5076	3.87023	74.1017	1.27312	9159.67	699.086	64.0408	63.2824	65.8811	64.4014	1.33635	82.1943	0.73178	13343.3	1188.64
HPSE	136	96.7764	97.4059	97.2566	97.1463	0.328956	65.481	1.34091	8631.33	393.093	80.2538	78.9405	80.2627	79.819	0.760821	63.654	1.92012	11506.7	876.594
IFI44L	99	94.599	95.3107	94.6835	94.8644	0.388775	11.1141	1.03485	8516.33	1253.86	66.2955	65.9537	70.2586	67.5026	2.39289	5.11751	1.82304	12955.7	1206.43
IFIH1	9	68.7162	70.6202	73.2188	70.8517	2.26024	28.0379	1.09729	12104.7	334.558	15.3108	13.9276	15.3657	14.868	0.814929	23.4006	1.16271	13029	243.932
IFIT5	116	79.2084	80.694	84.7524	81.5516	2.86978	99.5218	0.0711651	9822	345.527	49.7547	51.7782	49.5319	50.355	1.23759	97.3098	1.04421	9994.33	1008.73
IFITM3	5	68.5811	53.1288	51.0995	57.6032	9.56119	99.7656	0.0151428	11121.3	991.96	32.5924	26.363	24.3001	27.7518	4.31712	99.8237	0.115096	10306	216.931
IL28RA	386	18.0713	7.83017	9.94939	11.9503	5.4058	98.1079	0.307292	8371.33	134.589	1.60109	1.18817	1.27113	1.35346	0.218425	97.7934	0.335426	15406.7	377.262
IRF1	270	18.8155	93.6087	89.1343	91.3715	3.16386	10.0934	0.0882238	10649.5	898.733	9.9889	17.3623	4.86667	10.7393	6.28151	10.02	1.10481	16975	296.501
IRF2	296	85.1837	79.9058	77.9631	81.0175	3.73648	98.4818	0.0560946	8398.67	793.041	3.0303	2.2477	2.46584	2.58128	0.403872	98.2822	0.0710053	13707	517.718
IRF7	113	71.236	66.7987	77.9356	71.9901	5.60662	98.1703	0.163614	8786	657.19	9.83219	4.3512	8.80097	7.66145	2.91276	98.6786	0.0825564	14255.7	111.006
IRF9	347	95.0688	95.103	97.0277	95.7331	1.12124	64.4474	0.271222	9305	1127.54	75.4135	78.7573	79.5231	77.898	2.18541	62.8194	0.442971	11311.7	631.755
ISG15	192	93.5725	94.4293	95.7709	94.5909	1.1081	91.9591	0.563392	9244.67	1640.74	81.823	83.912	85.7372	83.8241	1.9586	86.6798	0.865181	10923.3	87.2028
ISG20	194	96.7723	95.6366	95.0376	95.8155	0.881084	19.4607	0.400495	9216.67	1113.68	70.3337	74.3216	74.5924	73.0826	2.38442	12.1787	0.306256	12588	301.578
KIAA0040	190	91.113	94.2153	96.3751	93.9011	2.64508	24.1716	0.955621	9072.67	427.726	62.7565	61.9063	63.5817	62.7482	0.837737	26.7656	0.724088	11713.3	777.82
LAMP3	100	93.8751	96.4079	97.1429	95.8086	1.71434	44.1983	0.529903	8392.33	1018.57	47.8496	49.933	58.4429	52.0752	5.61217	28.3259	1.91126	14952	344.436
LGALS3	65	92.3077	93.5326	93.8067	93.2157	0.798177	70.2779	2.19238	5783.67	641.104	60.9086	63.4574	71.4771	65.281	5.51522	50.591	2.31693	13826	517.161
LINCR	188	97.0785	97.2525	97.036	97.1223	0.114712	95.904	0.277855	10597.7	821.109	86.6796	84.9038	83.3826	84.9887	1.65014	95.748	0.736054	10652.3	14.1539
LMO2	42	97.0395	95.0348	94.9118	95.662	1.19451	89.0918	1.0276	12256	1107.94	87.9195	85.1552	85.2558	86.1102	1.56771	91.7811	0.982349	11676.3	588.194
LRG1	85	93.9018	95.5459	95.7827	95.0768	1.02447	84.6678	0.92108	8143	815.504	63.6257	67.7123	73.1506	68.1629	4.77837	74.8523	1.5448	12567.7	190.998
MAB21L2	92	71.0449	75.7389	85.454	77.4126	7.34888	99.0773	0.0778811	10700	771.049	49.3019	46.5659	50.1743	48.6807	1.88267	99.341	0.0296902	9569.33	303.161
MAFF	43	92.9495	92.1348	93.5869	92.8904	0.727852	91.5544	0.17448	5580	1648.76	64.6387	66.9393	78.6815	70.0865	7.53183	84.9643	1.9782	13615	1107.72
MAP3K14	176	97.7332	96.2039	95.4105	96.4492	1.1806	16.2018	1.65472	10995	430.289	78.474	75.6918	75	76.3886	1.83882	16.6692	1.73593	11077	445.147
MKX	88	96.8058	95.3552	92.6876	94.9495	2.08889	39.6375	2.77138	9561.33	961.77	82.8129	82.7976	81.6446	82.4184	0.670133	39.7432	2.31532	9685.33	243.48
MT1X	17	96.9895	95.9574	96.137	96.3613	0.551409	93.042	0.30962	9832	625.787	78.1245	76.5451	74.1099	76.2598	2.02243	94.9821	1.10606	13150.7	430
MYD88	268	84.3828	73.9497	72.4537	76.9287	6.4986	99.4294	0.0471253	9726	1078.8	35.7129	29.9882	28.8265	31.5092	3.68657	99.6984	0.0338146	10948.3	398.488
PCTK2	130	96.7836	96.9741	97.7034	97.1537	0.485493	36.0913	2.43526	9776.33	845.673	69.9598	68.0164	74.2654	70.7472	3.19806	33.0907	0.894031	12558.7	242.776
PDK1	105	95.1453	93.9532	94.0812	94.3932	0.654428	62.4274	0.299961	9066.33	584.179	68.9328	64.2422	63.7975	65.6575	2.8452	41.9589	1.30389	13363	543.945
PHF11	49	71.0677	76.4776	81.2829	76.2761	5.11059	99.5897	0.076684	6642.33	156.347	52.2849	51.5691	46.944	50.266	2.89912	98.4452	0.147422	6995	163.502
PMAIP1	16	96.1546	94.3582	94.0961	94.8696	1.1205	95.0894	0.624435	11883.3	913.419	90.0945	87.8108	85.7965	87.9006	2.15043	94.7086	3.75174	10726.7	1486.85
PRIC285	98	96.463	91.8367	95.5932	94.631	2.45867	3.34976	0.238252	8972.33	352.06	60.8939	50.5155	49.6894	53.6996	6.24409	2.23082	0.291032	14542	417.532
PSMB8	2	93.1108	95.0435	95.9274	94.6939	1.44051	84.4409	1.51206	9481.67	1221.39	60.807	62.7827	70.6717	64.7538	5.21937	78.1238	1.71719	14153.3	886.389
PSMB9	1	78.754	78.9876	82.1494	79.9637	1.89651	98.3943	0.316318	6780.67	146.892	23.7308	25.0867	23.7865	24.2013	0.767259	98.9057	0.136473	10190	456.396
RASSF4	295	81.9857	77.5329	80.7522	80.0903	2.29898	98.9683	0.114131	8951.67	909.749	57.7737	55.8014	55.2106	56.2619	1.34215	97.1063	0.417246	8861.33	119.634
S100A8	184	81.7607	80.5464	77.9615	80.0895	1.94035	99.5887	0.102689	8000	632.68	57.7032	53.8969	51.4809	54.3603	3.13692	99.7333	0.100749	7876.33	679.313
SAMD4A	304	79.3764	81.2167	80.5505	80.3812	0.931736	90.2926	1.72213	3334	764.861	11.9117	12.9021	12.6683	12.494	0.517695	93.5721	0.310717	7811.67	1461.23
SAMHD1	152	79.581	80.1305	75.6944	78.4687	2.41819	98.398	0.234351	9205	1192.63	56.6663	58.079	56.0005	56.9152	1.06137	94.9253	0.578883	9011.33	270.818
SMAD3	101	78.6297	78.8893	74.7682	77.4291	2.30803	98.3471	0.390649	9862.33	525.462	39.2546	41.4117	41.3036	40.6566	1.2154	95.9743	0.477366	11467	306
SNN	21	94.1005	95.439	97.7675	95.769	1.85566	90.4278	0.924508	10423.3	1466.74	85.7699	87.3684	86.2659	86.4681	0.818204	89.3689	3.35421	10764.7	248.52
SOCS2	52	95.7895	96.6675	95.0533	95.8368	0.808171	87.91	1.14273	8851.67	505.435	81.3229	76.2738	72.9233	76.84	4.22832	91.0806	0.620818	12246.3	790.255
SSBP3	275	66.9088	62.0831	60.2998	63.0973	3.41923	98.7499	0.372147	7361.67	259.261	5.35499	3.2131	3.26939	3.94583	1.22069	98.0205	0.280049	12625.7	401.012
STAT3	167	94.5197	88.1547	82.9587	88.5444	5.79032	56.3921	1.02384	9234	491.922	71.8852	68.3689	66.8365	69.0302	2.58852	65.6082	1.45799	11405.3	505.455
TAGAP	308	87.7775	92.9341	93.1602	91.2906	3.04452	67.6836	2.02409	6387.67	311.972	63.1063	63.8549	67.4422	64.8011	2.31767	76.5642	0.924474	9323.67	427.472
TIMP1	291	94.7285	94.9694	94.9519	94.8832	0.134311	97.0981	0.590148	7722	220.789	68.8611	65.8902	64.4101	66.3872	2.26674	95.0588	0.325829	13463.3	1041.68
TMEM51	67	96.1948	95.0156	93.4657	94.8921	1.36875	91.6001	0.92781	10753.7	1986.48	66.2981	59.2557	57.6788	61.0775	4.5894	83.9375	0.715883	14228	636.882
UBE2L6	189	94.9347	96.3013	96.6829	95.973	0.919216	84.9187	0.252252	8951	456.812	76.7523	78.4327	81.361	78.8487	2.33236	93.6686	1.29958	11217.3	499.134
UPP2	76	71.2144	73.9257	79.5075	74.8825	4.22857	98.9618	0.220611	7400	126.527	42.9815	45.5404	40.9216	43.1478	2.31391	99.2738	0.1035	7412.33	253.504
VAMP5	30	98.0516	97.5941	96.5664	97.404	0.760644	87.0027	0.22293	12178	1112.03	82.0269	78.0191	75.6241	78.5567	3.23509	90.5123	0.223931	12293.3	951.938
Viperin	388	92.1909	93.9277	95.1985	93.7724	1.50984	92.5515	0.833096	7439	1090.03	71.0666	72.0767	74.6711	72.6048	1.85936	86.204	1.06054	11312.3	162.912
Gene	Estimate	P value
C5orf39	-38.3922	0
IFIH1	-26.792	0
IRF1	-27.2552	0
IRF2	-49.2446	0
IRF7	-35.137	0
LAMP3	-14.5418	0.0048
MYD88	-16.2279	0.0017
PRIC285	-11.7398	0.0227
PSMB9	-26.5707	0
SAMD4A	-38.6955	0
SSBP3	-29.9598	0

## Sheet: Tab2-Confirmatory Screen#2
Gene name	Gene ID	%GFP+ in RFP+ BHK/HA-Zeo (Control cells)			Average %GFP+ in RFP+ BHK/HA-Zeo	SD of %GFP+ in RFP+ BHK/HA-Zeo	Average % transduction in BHK/HA-Zeo	SD of % transduction in BHK/HA-Zeo	Average #cells after singlet gating of BHK/HA-Zeo	SD of #cells after singlet gating of BHK/HA-Zeo	%GFP+ in RFP+ BHK/NZAP-Zeo (ZAP cells)			Average %GFP+ in RFP+ BHK/NZAP-Zeo	SD of %GFP+ in RFP+ BHK/NZAP-Zeo	Average % transduction in BHK/NZAP-Zeo	SD of % transduction in BHK/NZAP-Zeo	Average #cells after singlet gating of BHK/NZAP-Zeo	SD of #cells after singlet gating of BHK/NZAP-Zeo
100ul Fluc #1		95.6961	95.6244	95.814	95.7115	0.0957392	92.6564	0.425611	57213	3212.19	94.3234	94.7611	94.9661	94.6835	0.328322	86.518	0.461913	48118.3	2135.87
100ul Fluc #2		92.3915	93.3986	93.8065	93.1989	0.728337	90.7571	0.629761	38511.7	731.307	92.4617	93.2315	93.7809	93.158	0.662694	89.4752	0.645508	35288.3	2641.17
100ul Fluc #3		94.2793	92.1775	91.2617	92.5728	1.54713	92.0763	0.777007	49758.3	3485.83	94.1026	93.4488	93.0315	93.5276	0.539881	89.4534	0.248885	54765.3	106.237
ABTB2	170	93.6905	94.0978	94.2597	94.016	0.293253	60.1225	0.458415	20736.3	2324.3	94.9987	95.2968	95.5894	95.295	0.29536	44.4691	1.62556	22340	834.714
ADAMDEC1	367	96.0872	96.3873	96.1145	96.1964	0.16594	71.9255	1.04374	36488	3431.03	95.4186	95.9867	95.153	95.5194	0.425901	63.4451	1.9874	38948.7	2212.12
ADFP	106	96.9216	96.6734	96.9131	96.836	0.140913	66.0585	2.67919	41280	836.63	95.6344	95.6349	95.7245	95.6646	0.0518963	54.6881	0.2765	32664.3	1101.76
ANGPTL1	120	95.9293	95.6894	95.3676	95.6621	0.281836	45.4949	0.698756	20201.7	3074.33	95.8014	95.3973	91.7927	94.3305	2.20702	40.7607	0.248803	19743.7	6461.95
ANKRD22	50	95.872	96.7515	96.6193	96.4143	0.474261	62.5634	2.06694	35494.7	9520.96	95.6777	95.388	95.6539	95.5732	0.160808	55.2303	1.40117	33547.7	1161.83
ARG2	89	96.228	95.6631	95.5715	95.8209	0.355568	78.5708	1.04205	43452.7	3400.95	95.7267	95.1839	95.6384	95.5163	0.29125	69.0396	2.06041	40631.7	3160.54
BATF2	62	95.5011	96.1597	95.8809	95.8472	0.330559	86.6906	3.31309	36868	6942.93	94.6397	95.0559	95.0524	94.916	0.239293	80.4861	1.03078	42834.3	2089.54
BTN3A3	146	93.6574	92.9113	93.8732	93.4807	0.504739	78.3549	1.16826	26059.7	5325.49	95.6998	95.7136	95.2446	95.5527	0.266916	78.7007	0.868224	46593.7	766.163
C10orf10	57	95.3007	95.1482	95.2932	95.2474	0.0859408	87.6058	1.11427	36640	1571.96	94.6639	94.4835	94.1246	94.424	0.27453	79.6725	0.86432	34551.3	3668.01
C4orf33	54	95.9571	96.4999	96.6686	96.3752	0.3718	84.5887	1.7487	49116.7	10351.7	94.9529	94.3965	95.1589	94.8361	0.394383	75.3818	0.91555	42432.3	2889.46
C5orf39	294	93.0234	94.1697	93.8101	93.6677	0.586262	43.6684	1.81996	28898.3	1253.25	90.0343	89.8457	89.749	89.8764	0.145103	26.9122	0.489303	16418	201.353
CCDC109B	64	97.4856	97.153	97.2301	97.2895	0.17408	39.5187	1.15387	22151	4244	95.5146	95.5578	95.7574	95.61	0.129544	29.8871	0.513276	18252.7	361.486
CCDC75	11	96.4889	95.5527	96.0278	96.0231	0.468096	70.0826	0.724089	34803.3	977.395	95.5129	95.7136	94.9296	95.3854	0.407252	60.6384	0.435645	37454.3	636.887
CCL19	26	96.3406	95.1819	94.9821	95.5015	0.733499	81.5326	2.71735	42863.7	8704.35	95.0702	95.2357	95.0498	95.1186	0.101974	72.0373	1.02873	44198	906.74
CCL5 (SYCA5)	22	94.861	94.7107	94.7002	94.7573	0.0899299	88.5404	0.997846	37095.7	2308.61	94.5159	91.7228	94.2538	93.4975	1.5425	82.3176	5.88932	31255	4305.4
CD69	53	93.784	94.6229	93.6296	94.0122	0.534536	86.1843	1.57334	31824.7	8648.83	94.546	94.4431	93.829	94.2727	0.387694	85.2031	0.130438	38343.3	8333.92
CMAH	19	95.2241	94.7692	95.3005	95.0979	0.287212	90.0778	0.862383	31488.3	1964.84	94.5487	94.1646	94.0768	94.2634	0.250972	84.4457	1.00026	47033.7	3182.14
COMMD3	51	95.4899	94.4272	94.6433	94.8534	0.56166	85.9182	0.931741	44949	8120.22	95.1815	95.0074	94.9017	95.0302	0.141274	75.099	1.37994	41424.3	1097.05
CRP	59	95.1976	95.2625	94.7629	95.0743	0.271643	85.995	2.0093	43814.3	2568.95	93.5208	94.9145	94.5658	94.3337	0.725229	76.6463	1.09321	43881.3	3070.33
CTCFL	155	97.1318	97.539	97.5205	97.3971	0.229922	28.3031	1.2637	19465.3	1176.35	95.8865	95.8163	96.2321	95.9783	0.222565	22.9803	1.11441	12401	513.828
CXCL10 (SCYB10)	25	95.0947	95.4236	95.1364	95.2182	0.17909	93.0226	2.1324	44990	6387.47	93.6921	94.0725	94.2957	94.0201	0.305188	86.7709	0.606596	43557	8185.52
CXCL9 (MIG)	34	91.5919	86.8134	87.7556	88.7203	2.53111	96.7608	0.950436	31107	8137.12	91.7475	91.498	91.4022	91.5492	0.178273	93.898	0.44123	39550	1974.17
DDIT4	199	96.497	96.2837	96.429	96.4032	0.10895	87.3345	2.44806	48305	4468.74	95.1617	94.989	94.8187	94.9898	0.17154	76.715	0.852653	44634	3135.01
DDX58	175	96.3484	96.5177	96.7215	96.5292	0.186789	31.8003	2.79129	21507.3	2027.09	89.3967	86.9413	91.2424	89.1935	2.15772	23.2916	0.900388	14062	578.651
DEFB1	18	94.823	95.1592	95.3546	95.1123	0.268926	86.8789	0.915681	38634.7	2802.06	91.9282	93.4907	93.531	92.9833	0.913991	80.8453	1.42747	26465	7424.83
DHX58	157	96.4121	95.9585	95.0508	95.8071	0.693121	56.8689	0.821591	25960	1995.14	95.8178	95.8176	95.4697	95.7017	0.200932	42.2145	0.858434	19671.7	2953.94
EPSTI1	75	95.5814	97.6881	97.1594	96.8096	1.09603	53.1024	5.32438	33297	8324.71	95.9582	95.8995	95.9793	95.9457	0.0413245	38.408	0.969516	23564.3	756.902
ERLIN1	293	95.9891	96.1573	95.3693	95.8386	0.415005	82.471	2.04226	36559	2094.95	94.6922	95.0066	93.9002	94.533	0.570103	77.1029	0.797712	25577.7	9615.17
ETV7	82	95.8049	96.3647	95.2937	95.8211	0.535686	54.0446	0.452963	18177.3	6502.63	95.3218	95.0676	95.4616	95.2837	0.199724	41.6468	0.979248	25595.3	696.559
FAM70A	86	95.5774	96.0752	96.5481	96.0669	0.485376	65.4634	2.05103	22406	1637.13	95.4204	95.5656	95.6671	95.551	0.123975	55.9917	0.421385	31294.3	2142.17
FBXO6	73	93.839	94.7588	93.8175	94.1384	0.537371	84.0281	0.871732	33119.3	840.984	94.6642	94.5068	94.2739	94.4816	0.196394	81.2707	0.650663	42897.7	3119.88
FLJ39739	195	93.0723	93.0009	92.2054	92.7595	0.48118	90.802	2.34663	30962.7	1334.06	93.838	93.8888	93.1266	93.6178	0.426194	92.3356	0.952812	49253	3257.98
FUT4	134	93.0875	90.8068	92.0029	91.9657	1.14078	89.5653	0.848272	25816.3	14678.5	94.3583	94.4088	93.9123	94.2265	0.273254	88.0233	0.399013	39913.7	3028.37
GBP2	150	94.4485	94.7473	95.3108	94.8356	0.437874	53.1339	2.38092	26029	2777.19	95.7041	96.1611	95.9483	95.9379	0.228684	41.0673	1.32841	25393.7	1284.93
GBP4	248	95.8541	96.3085	95.2358	95.7994	0.538456	74.2419	2.62378	30206.7	5767.85	95.9924	95.2955	95.1726	95.4868	0.442123	66.0898	2.81998	35123	4283.24
GBP5	148	97.144	97.4667	97.2182	97.2763	0.16902	78.3295	4.10151	50972	2753.76	96.3239	96.2561	96.4392	96.3397	0.0926009	63.0827	1.68993	38888.3	959.37
GCH1	66	95.1368	95.4019	94.7322	95.0903	0.337247	87.3143	2.00213	43486.3	1041.83	91.5297	94.4494	94.2073	93.3955	1.62029	80.6304	2.38444	24863.7	4813.08
GEM	74	93.763	94.9304	93.8719	94.1884	0.644875	61.5218	2.1064	14379.3	6932.71	94.8896	94.2273	94.7904	94.6358	0.357169	49.3332	1.21793	18644.7	2210.39
GTPBP1	147	97.1718	97.4316	97.6524	97.4186	0.240546	69.8813	0.748525	46578.7	1759.29	96.3393	96.464	96.0264	96.2766	0.225419	60.0093	0.573452	28088	1881.4
GTPBP2	127	94.3249	94.7553	94.0774	94.3859	0.343009	79.4556	1.26943	35222	6915.94	94.7308	95.195	94.8953	94.9403	0.235352	70.2842	1.16017	43019	1102.96
HPSE	136	96.2536	94.8446	97.026	96.0414	1.10608	76.215	3.48465	43717.3	7926.71	96.1429	95.8287	95.5991	95.8569	0.27297	65.403	0.631574	38486.7	461.78
IFI44L	99	97.114	96.7124	96.7876	96.8713	0.213481	16.6082	0.765634	10899.7	629.985	95.1436	94.8648	94.4729	94.8271	0.336945	9.13274	0.412236	5594.67	219.43
IFIH1	9	94.8898	95.2177	95.4245	95.1773	0.269638	9.17032	0.351026	5940.33	173.483	92.7617	92.6784	92.6696	92.7032	0.0508044	6.60172	0.336079	3856	104.79
IFIT5	116	95.0444	95.0169	95.4548	95.172	0.245268	86.1849	0.513383	35979	1117.45	95.8607	95.063	95.0967	95.3401	0.451121	83.0734	0.788229	49846	714.614
IFITM3	5	91.8478	90.9817	92.0217	91.6171	0.557072	96.748	0.730012	60947.7	397.027	93.0027	92.8101	92.7772	92.8633	0.121836	91.6759	1.62194	49955.3	2297.07
IL28RA	386	34.5513	32.505	31.7929	32.9497	1.43199	94.5443	0.196541	57149.7	1486.14	12.2991	11.4238	10.6103	11.4444	0.844547	88.2581	0.761384	49511.3	701.551
IRF1	270	61.87	63.145	59.8997	61.6382	1.635	30.5175	1.84811	20561.3	1736.75	1.97448	0.790236	0.654155	1.13962	0.7262	22.0004	1.44763	11942.7	784.966
IRF2	296	95.1736	93.7487	94.0912	94.3378	0.743764	90.1609	2.58609	29443	999.285	62.2331	59.7467	59.146	60.3752	1.63673	81.9731	1.27092	35489.7	3401.06
IRF7	113	95.4704	95.7318	95.5703	95.5908	0.131908	84.0325	0.950663	55406.3	903.72	91.1446	92.2917	92.5595	91.9986	0.751622	69.1181	0.817716	42127.7	437.633
IRF9	347	95.293	95.7103	96.2973	95.7668	0.504521	55.2831	2.88348	30957.7	3569.7	95.8956	95.4417	95.1623	95.4999	0.370095	48.1857	1.6496	29902	840.008
ISG15	192	96.0927	96.0946	95.2763	95.8212	0.47191	83.8704	2.47366	36392	2797.58	93.7544	93.5169	94.2626	93.8447	0.380935	80.0978	2.67059	29821	2807.96
ISG20	194	96.7522	97.0648	96.8068	96.8746	0.166967	20.9519	0.456746	14393	564.793	95.107	95.4071	95.2167	95.2436	0.151883	18.6647	1.04037	11424.7	680.707
KIAA0040	190	96.6943	96.6574	96.887	96.7462	0.123273	54.9767	3.06906	34711	1128.43	95.0855	95.1487	95.1656	95.1333	0.04227	38.6803	0.259624	23369.3	452.735
LAMP3	100	97.4262	97.7088	97.5148	97.5499	0.144517	68.9888	3.6571	45450	2742.87	95.8895	96.3249	96.2599	96.1581	0.234873	53.6995	0.114856	32746	288.751
LGALS3	65	96.0817	95.8698	96.3219	96.0911	0.226211	58.3219	1.67537	24177.7	4876.74	95.1743	95.5987	95.5902	95.4544	0.242614	50.9767	0.700712	28779	1162.58
LINCR	188	94.3281	94.8492	94.3328	94.5034	0.299507	90.8303	2.49196	45011.3	2781.91	93.9817	94.195	95.0074	94.3947	0.541236	85.0797	3.9698	52405	2140.28
LMO2	42	96.3943	95.9183	95.5107	95.9411	0.442275	83.1742	1.26149	46475	2027.58	94.0431	94.3707	94.1191	94.1776	0.171501	78.729	0.413267	35493	4794.37
LRG1	85	95.1638	95.3977	94.7108	95.0908	0.349247	81.959	1.27592	30216.7	3193.69	94.4337	94.8322	95.478	94.9146	0.52701	71.8658	0.419406	40844.3	3435.82
MAB21L2	92	92.557	93.3591	94.1926	93.3696	0.817849	96.425	0.878084	46464.7	5396.84	93.7369	94.1074	93.5578	93.8007	0.280297	93.1265	1.05123	39159.7	3457.84
MAFF	43	93.1699	93.9855	95.0652	94.0735	0.950726	84.3211	2.37207	37360.7	16811.5	93.8396	94.1429	93.9538	93.9788	0.153202	76.5117	0.788926	45250.3	4480.74
MAP3K14	176	96.9884	97.0392	97.2695	97.099	0.14978	35.3939	1.10756	21873	538.421	92.5564	91.6233	92.4117	92.1971	0.502188	25.3802	1.51168	15218	922.208
MKX	88	95.4063	95.0537	95.0597	95.1732	0.201848	65.1695	2.6941	44941.7	2621.92	93.0983	93.2613	92.2267	92.8621	0.556311	54.2978	0.992772	28802.7	3191.38
MT1X	17	95.6577	96.087	96.1034	95.9493	0.252737	91.7054	3.31295	45539	7991.68	94.5896	94.3998	94.6264	94.5386	0.121603	87.4218	0.928046	43832.7	975.675
MYD88	268	92.2518	91.2414	91.7303	91.7412	0.505273	97.1797	0.337214	36102.3	3373.43	90.6876	90.8065	90.6331	90.7091	0.0886759	96.6269	0.649826	57418	870.002
PCTK2	130	96.6557	96.4662	96.4353	96.5191	0.119346	51.5621	0.407436	30742	1800.01	94.4391	94.0184	94.8064	94.4213	0.394311	38.4721	1.29795	22272.3	2146.15
PDK1	105	95.2581	94.607	95.8563	95.2405	0.624811	54.4087	1.66238	21254.3	5189.85	95.177	95.5023	95.5062	95.3952	0.188901	42.249	1.5178	24197.7	432.673
PHF11	49	91.2203	92.7108	92.0367	91.9892	0.746362	87.1119	3.16451	21978.7	4992.38	93.7457	93.8613	93.4697	93.6922	0.201191	85.7211	1.02417	47093	663.498
PMAIP1	16	95.3888	94.9486	95.0085	95.1153	0.238727	95.0042	2.23153	47269.7	3640.18	93.5146	93.1436	92.9864	93.2149	0.271209	88.5724	1.33384	44641.7	4125.76
PRIC285	98	96.3277	96.8079	96.6266	96.5874	0.2425	4.83514	0.316809	3358	315.233	94.3486	94.6651	96.0105	95.0081	0.882467	3.91063	0.174371	2364	113.239
PSMB8	2	95.4079	95.0394	95.3471	95.2648	0.197558	80.4608	1.32241	33579	2864.08	94.6258	94.886	95.3992	94.9703	0.393514	73.3899	1.00182	40516.7	4733.96
PSMB9	1	88.6564	90.6715	91.31	90.2126	1.38504	94.4217	0.52063	31604.7	3855.74	90.8982	91.4538	91.4556	91.2692	0.321333	91.3027	0.321898	40853.3	379.592
RASSF4	295	94.9027	95.2928	93.9977	94.7311	0.664372	78.5958	1.51474	38838.3	4007.57	94.783	95.3709	94.6226	94.9255	0.393975	73.4996	0.419325	43638.7	288.677
S100A8	184	92.2893	92.0433	89.5876	91.3068	1.4939	92.642	1.83409	38847.3	5310.39	92.5742	92.9365	91.5974	92.3694	0.692681	91.9777	1.24342	28634	1162.64
SAMD4A	304	92.1892	93.181	93.5618	92.9773	0.708572	95.1004	0.904778	39357.3	2891.38	93.2309	93.7304	93.2234	93.3949	0.290566	91.8533	0.385503	39199.3	3580.79
SAMHD1	152	93.6222	94.3093	92.8897	93.607	0.709924	82.9972	2.63507	32737	3810.32	94.0017	93.6241	93.9988	93.8749	0.217168	78.1044	2.4952	38008	6739.38
SMAD3	101	93.9578	94.713	93.1055	93.9254	0.804277	72.686	1.80042	33639	6306.48	94.3232	95.081	94.2845	94.5629	0.449102	64.8945	2.21939	35609.7	4687.72
SNN	21	95.9652	96.154	96.3367	96.152	0.18573	92.0223	0.907829	51759.3	9317.07	95.6126	95.7727	95.3733	95.5862	0.200989	87.8243	0.907875	54458.3	1155.57
SOCS2	52	95.9428	95.1479	95.312	95.4676	0.419697	82.6055	0.845339	41704	4091.61	94.7193	94.5577	94.0444	94.4404	0.352398	76.8989	0.415269	42889	1538.35
SSBP3	275	94.2167	93.7326	95.3097	94.4197	0.807937	85.9171	2.78167	55639.3	2247.75	95.2978	95.1842	94.7724	95.0848	0.276416	79.3944	0.568632	48307	955.623
STAT3	167	95.0052	95.1576	94.533	94.8986	0.325663	61.3156	1.23991	29443	7118.86	95.6032	94.7116	94.5049	94.9399	0.583651	47.5962	1.72589	29306	1270.06
TAGAP	308	87.3415	81.0683	89.9373	86.1157	4.55977	70.9267	2.88879	8509	2970.85	93.3825	92.2578	91.9655	92.5353	0.748168	61.9899	0.681569	33349	3032.8
TIMP1	291	94.3621	94.9104	94.6944	94.6556	0.276197	93.5451	0.664217	29745.3	5615.43	92.9046	93.4955	93.7218	93.3739	0.421948	93.0661	0.870364	46739.7	2854.06
TMEM51	67	95.2498	95.1874	94.9586	95.1319	0.153344	84.9955	0.615063	36289.3	3054.72	94.3876	95.0921	95.3379	94.9392	0.493262	79.5284	0.763759	40583.7	6226.52
UBE2L6	189	96.0833	96.3509	96.6802	96.3715	0.298961	88.7707	1.77647	44817	11885.1	95.2156	95.4211	95.1647	95.2671	0.135731	81.7022	0.362099	43053	2951.18
UPP2	76	90.4979	89.0618	89.8054	89.7884	0.718208	92.0585	1.95249	17003	8893	94.5746	93.6444	92.0567	93.4252	1.2732	92.2822	0.634084	50664.7	4398.93
VAMP5	30	96.9018	96.3232	96.4761	96.5671	0.299851	89.3958	1.01367	53546.7	7955.11	95.001	94.564	94.6432	94.7361	0.232833	80.802	0.543201	48066.3	1760.66
Viperin	388	94.2403	93.4437	95.0123	94.2321	0.784287	84.6934	2.13265	15116	6461	94.9024	94.4507	93.403	94.252	0.769213	80.3499	1.32359	26513	1986.68
Gene	Estimate	P value
C5orf39	-3.7534	0
CCDC109B	-1.6416	0.0437
DDX58	-7.2977	0
DEFB1	-2.091	0.0103
GCH1	-1.6568	0.0418
IFI44L	-2.0062	0.0138
IFIH1	-2.4361	0.0029
IL28RA	-21.4673	0
IRF1	-60.4606	0
IRF2	-33.9246	0
IRF7	-3.5542	0
ISG15	-1.9385	0.0174
LMO2	-1.7255	0.0341
MAP3K14	-4.8639	0
MKX	-2.2731	0.0053
PCTK2	-2.0597	0.0115
PMAIP1	-1.8624	0.0222
VAMP5	-1.793	0.0277

## Sheet: Tab3-Confirmatory Screen#3
Gene name	Gene ID	%GFP+ in RFP+ BHK/HA-Zeo (Control cells)			Average %GFP+ in RFP+ BHK/HA-Zeo	SD of %GFP+ in RFP+ BHK/HA-Zeo	Average % transduction in BHK/HA-Zeo	SD of % transduction in BHK/HA-Zeo	Average #cells after singlet gating of BHK/HA-Zeo	SD of #cells after singlet gating of BHK/HA-Zeo	%GFP+ in RFP+ BHK/NZAP-Zeo (ZAP cells)			Average %GFP+ in RFP+ BHK/NZAP-Zeo	SD of %GFP+ in RFP+ BHK/NZAP-Zeo	Average % transduction in BHK/NZAP-Zeo	SD of % transduction in BHK/NZAP-Zeo	Average #cells after singlet gating of BHK/NZAP-Zeo	SD of #cells after singlet gating of BHK/NZAP-Zeo
100ul Fluc #1A		84.6772	86.3828	84.7797	85.2799	0.956519	91.4708	2.07057	47381	4741.81	88.2233	89.6456	91.9728	89.9473	1.89287	98.3475	0.072456	47247.3	1846.8
100ul Fluc #1B		88.0857	87.5369	88.8553	88.1593	0.662309	82.1258	0.790538	56261.7	2030.14	91.7055	92.0961	91.9405	91.914	0.19665	91.245	0.0462929	42177.3	7307.33
100ul Fluc #2		94.3243	94.9143	94.3786	94.539	0.326079	96.3863	0.835323	47306	13051.7	93.7479	94.6617	94.6881	94.3659	0.535363	98.829	0.32815	48222.3	4166.09
ABTB2	170	91.6484	94.9657	95.1538	93.9226	1.97179	86.876	3.92273	45413	12611.8	95.148	94.6063	94.3205	94.6916	0.420279	83.9772	0.90644	62012.7	1305.87
ADAMDEC1	367	94.9709	94.8846	94.6056	94.8204	0.190933	91.6801	0.193596	46752.3	2983.53	94.6784	94.1764	94.8143	94.5563	0.336017	95.9334	0.824087	50758.3	6798.69
ADFP	106	87.6889	89.3511	87.9045	88.3148	0.903876	51.9422	2.19486	26558.7	2218.58	87.0061	89.7547	90.6777	89.1462	1.90994	58.1294	0.563868	28068	2614.22
ANGPTL1	120	94.3538	94.736	95.1113	94.7337	0.378742	84.1865	0.83363	34324	3287.64	94.5677	94.5353	95.0364	94.7131	0.280406	82.6679	0.586242	59498.3	3070.1
ANKRD22	50	93.308	93.2135	92.9316	93.151	0.195813	90.255	2.74233	50049.3	11914.6	93.0564	92.8645	93.5713	93.1641	0.365521	94.3458	0.736439	63407.3	8238.67
ARG2	89	93.242	92.3391	92.4614	92.6809	0.489835	92.2872	2.15858	28523	1804.24	93.4735	93.6316	93.4899	93.5317	0.0869352	95.4383	1.32061	47104.7	3833.96
BATF2	62	92.9766	92.8974	93.5616	93.1452	0.362797	91.0722	1.49066	41371.3	2266	90.4221	91.4914	91.2012	91.0382	0.55298	98.694	0.209384	41445.7	3087.09
BTN3A3	146	90.6167	90.5373	89.132	90.0953	0.835187	78.5287	2.84884	55162.3	2032.54	90.9191	88.6304	88.5098	89.3531	1.35753	86.0577	0.349138	39836.7	1497.85
C10orf10	57	94.4777	94.8322	93.1753	94.1617	0.872449	93.5721	0.738816	31780	9650.93	92.9029	92.9937	92.4869	92.7945	0.270224	96.5626	0.733523	43493.7	3958.97
C4orf33	54	93.7544	93.755	93.9363	93.8152	0.104836	96.4097	0.985575	63982	12973.2	93.7467	93.2171	93.7281	93.564	0.300548	97.5818	0.802624	58254	2797.82
C5orf39	294	75.5566	73.876	76.9026	75.4451	1.51636	67.3518	2.66424	29606	3317.17	52.4826	51.1462	46.765	50.1313	2.99084	67.8947	5.29827	18781	3776.58
CCDC109B	64	95.6112	95.0652	94.6599	95.1121	0.477385	55.3093	4.8984	42986.3	4615.91	93.2068	93.2246	94.4926	93.6414	0.737292	58.0335	0.596189	42270.7	1249.55
CCDC75	11	95.508	94.2046	93.9068	94.5398	0.851622	94.6124	3.9578	63744	13366.8	93.1108	92.4693	92.867	92.8157	0.323791	98.0434	0.701481	53469.7	3861.59
CCL19	26	92.231	93.2176	93.0456	92.8314	0.527031	94.6928	1.70618	50252.7	8793.2	92.6001	92.0195	92.9446	92.5214	0.46757	98.5729	0.310637	69622.7	4218.28
CCL5 (SYCA5)	22	92.2456	92.49	93.8203	92.852	0.847459	96.1687	1.97246	31504	4966.54	93.6783	93.3575	92.7219	93.2525	0.486749	99.3776	0.0642194	55535	5733.02
CD69	53	90.7821	91.2454	92.942	91.6565	1.13713	74.8295	4.24187	27750	1261.59	92.801	92.9366	93.3257	93.0211	0.2724	97.2236	0.706964	45860.7	3605.92
CMAH	19	93.7402	93.0594	92.5068	93.1021	0.617843	97.5863	1.7336	57340.7	12484.1	93.0725	92.969	92.8961	92.9792	0.0886675	98.6271	0.284231	44162.7	2335.7
COMMD3	51	88.7805	88.0589	87.2111	88.0168	0.785521	78.0364	2.27328	38680.7	3479.68	89.675	89.4663	89.4815	89.5409	0.116403	85.0351	0.676864	32465.7	1360.04
CRP	59	90.6985	87.8023	89.6229	89.3746	1.46397	79.2256	4.24442	32446	5191.99	92.7189	92.8071	92.5219	92.6826	0.146035	96.8927	0.541392	55879.3	2357.27
CTCFL	155	89.9992	87.8522	88.0275	88.6263	1.19221	23.921	0.73377	11665.7	908.234	87.4774	86.04	85.8071	86.4415	0.904637	26.1658	0.997256	11414.3	424.689
CXCL10 (SCYB10)	25	92.5945	92.649	91.6062	92.2832	0.58694	95.9957	1.77672	41166.7	3384.77	91.9435	92.1911	91.9997	92.0448	0.129823	98.3034	0.281347	49377.7	2997.87
CXCL9 (alias: MIG)	34	84.7205	82.8108	81.7325	83.0879	1.51318	95.3977	0.811173	53679	4496.82	82.2764	80.8855	82.9895	82.0504	1.07004	99.2299	0.199214	34052	5662.19
DDIT4	199	93.8031	94.1114	94.378	94.0975	0.287701	97.2541	0.858596	34663.7	3504.75	93.2547	92.7724	92.9538	92.9937	0.24363	96.3089	1.16598	48881	5070.71
DDX58	175	80.9335	76.6984	69.0507	75.5609	6.02253	38.5083	1.22743	25070.7	1078.62	26.6633	22.3196	20.5648	23.1826	3.13949	41.788	2.90866	29127	1171.27
DEFB1	18	92.3952	91.4931	91.0872	91.6585	0.669508	95.106	2.24815	39158.3	3551.36	92.2645	92.2774	92.1764	92.2394	0.0549444	98.4323	0.449482	44132.3	5796.35
DHX58	157	94.9734	94.5543	93.9943	94.5073	0.491204	84.2172	1.60155	27497.7	2484.06	94.4149	94.6191	94.7805	94.6048	0.183237	75.3115	0.844467	48360.3	3906.13
EPSTI1	75	95.1018	95.5123	94.0201	94.878	0.770856	88.8272	2.57157	52494.3	10869.3	94.433	94.5027	94.2954	94.4104	0.105454	81.692	1.21845	54007.7	2501.1
ERLIN1	293	91.2391	92.1828	91.7906	91.7375	0.474075	96.4544	0.445289	41954.7	8843.68	91.8235	92.2187	90.8488	91.6303	0.705051	98.7473	0.263928	47496.7	6717.55
ETV7	82	94.1295	93.7411	91.2317	93.0341	1.57294	84.1333	5.29508	22057.7	283.243	93.1438	93.3501	94.1902	93.5614	0.554229	90.7105	1.31856	56646.7	2177.66
FAM70A	86	95.0972	95.2742	94.334	94.9018	0.499651	92.6872	3.24657	63077.3	5662.21	93.9651	94.4517	93.7334	94.0501	0.366632	89.7998	0.799315	51812.7	4086.61
FBXO6	73	91.2013	91.8374	89.6947	90.9111	1.10044	91.7108	3.76427	31786	4968.62	91.168	92.2519	90.9481	91.456	0.698011	95.3201	2.44537	49325.7	7016.69
FLJ39739	195	89.0666	88.8399	89.8777	89.2614	0.545654	86.9808	1.44377	63963.7	1981.29	91.5672	92.1955	91.2206	91.6611	0.494175	94.6461	0.0806812	55088.3	8892.23
FUT4	134	85.8365	90.4481	90.7866	89.0237	2.76544	96.2029	1.14285	27420.7	11165	93.2805	92.5569	92.2063	92.6812	0.547801	99.4326	0.239392	62176.7	5868.82
GBP2	150	93.6159	92.6191	93.6123	93.2825	0.574468	83.0461	1.54775	56809.7	4237.1	94.6349	93.8172	94.2275	94.2265	0.408866	79.1413	0.663165	54978.7	833.627
GBP4	248	93.688	95.021	93.9639	94.2243	0.703621	68.4089	0.950549	35546.3	1727.44	95.1968	94.5858	94.9944	94.9257	0.311273	64.8994	0.77712	48372.7	2542.48
GBP5	148	87.2395	88.5169	86.2687	87.3417	1.12758	45.0232	2.03137	19918.7	2118.3	85.2443	87.0559	86.5022	86.2675	0.928361	62.8154	2.36906	23744.7	3961.99
GCH1	66	93.7217	91.9759	92.0835	92.5937	0.978383	93.3434	2.01718	23114.3	7333.81	92.2667	92.0203	92.2981	92.195	0.152116	96.7873	0.541727	64050.7	1542.14
GEM	74	93.9851	95.0639	94.1214	94.3901	0.587481	75.4373	5.09213	44853	4658.26	93.4121	93.5896	93.6442	93.5486	0.121329	87.2981	1.41216	48409.3	1847.76
GTPBP1	147	88.6101	88.151	89.4685	88.7432	0.668733	61.5704	1.50416	30181	1080.07	89.6332	90.8536	91.4537	90.6468	0.927715	77.3217	1.8383	33519.3	3679.72
GTPBP2	127	95.0167	94.0426	92.8251	93.9615	1.09803	73.876	6.92581	46658.7	13527.8	92.9621	93.5813	93.7352	93.4262	0.40922	90.298	0.300336	63274.3	1687.54
HPSE	136	89.6572	90.6771	89.9552	90.0965	0.52445	73.493	1.19103	46429	2514.97	88.5567	90.8259	91.9777	90.4534	1.74061	83.031	0.74456	39868.7	2352.94
IFI44L	99	83.6272	82.1053	85.1986	83.6437	1.54671	1.34535	0.0939565	639.333	134.184	84.8	84.8283	86.2864	85.3049	0.850112	1.40151	0.120912	867.333	40.0541
IFIH1	9	85.4701	85.8166	83.8043	85.0303	1.07583	7.02556	1.51292	4386	684.815	83.7543	80.5828	78.647	80.9947	2.57843	11.8418	1.18148	7215.67	97.4389
IFIT5	116	88.2377	88.4278	87.7134	88.1263	0.369963	72.005	0.617607	31925.7	2658.87	90.8503	91.1609	89.6697	90.5603	0.786752	86.1039	0.874746	42016	3796.79
IFITM3	5	84.2974	82.5516	82.5927	83.1472	0.996293	96.1698	1.15076	62588.7	7168.88	83.8632	82.9984	81.7799	82.8805	1.04664	98.8016	0.196942	50843.3	6369.39
IL28RA	386	22.4718	19.7196	22.0871	21.4262	1.49038	95.2285	0.682156	62094.3	830.658	8.83842	7.50162	7.70824	8.01609	0.719613	89.1246	0.7608	55065	13493.2
IRF1 #1A	270	25.579	14.4267	20.1412	20.049	5.57673	44.1063	2.23113	28126	1556.63	0.0744483	0.104998	0.0639884	0.0811449	0.0213091	53.5123	2.29675	35629.3	2155.3
IRF1 #1B	270	54.685	62.3495	53.633	56.8892	4.75795	23.4154	0.954871	15341	710.355	0.189507	0.197268	0.212766	0.199847	0.0118419	28.4254	0.356619	20179.7	115.526
IRF1 #2	270	7.98142	10.7902	13.0959	10.6225	2.56136	46.5846	3.75732	37628.3	3351.8	0.31106	0.116242	0.173518	0.200273	0.100127	42.852	5.27325	27347.3	3773.61
IRF2	296	90.1699	89.9104	88.0426	89.3743	1.16058	85.5129	0.393496	60319.3	986.066	42.0748	36.4557	39.1228	39.2178	2.81074	87.6954	1.58724	40092.7	5679
IRF7	113	65.5925	69.9779	72.2257	69.2654	3.37353	89.232	3.19041	46674.3	7098.46	31.2555	15.8981	51.3685	32.8407	17.7883	90.643	0.809231	56624	5335.44
IRF9	347	94.255	93.789	94.8322	94.292	0.522587	92.7735	0.714603	39418	7398.54	93.375	92.8287	92.715	92.9729	0.352867	90.2404	0.399893	63967.3	1980.61
ISG15	192	94.3118	94.5125	94.3901	94.4048	0.101164	88.0421	3.04512	64628	5714.46	91.4038	92.0343	92.547	91.9951	0.572601	94.4735	0.716718	32160.7	6538.93
ISG20	194	87.5193	84.2169	89.1404	86.9588	2.50915	15.513	0.774804	7931.67	1222.23	90.0505	90.2952	91.418	90.5879	0.729196	21.1351	0.909655	12371	916.039
KIAA0040	190	88.3586	87.9894	85.2058	87.1846	1.72359	32.5042	0.859071	14122.7	1727.51	88.8648	88.4869	85.9591	87.7703	1.5799	31.9174	0.596317	13198.3	1069.11
LAMP3	100	89.0409	86.3597	83.7385	86.3797	2.65127	59.5536	3.38126	28101.7	6516.25	89.8677	89.7757	90.1476	89.9304	0.193692	70.8105	0.517482	33657.7	2045.72
LGALS3	65	92.8832	94.5191	93.8424	93.7482	0.821977	81.0037	1.83279	49121.3	13937.6	94.175	94.4226	93.8359	94.1445	0.294574	86.3638	0.956407	55601.7	4150.92
LINCR	188	92.7126	91.7136	91.4924	91.9728	0.650085	97.0029	1.13472	53328	6076.93	93.0805	93.4622	93.2512	93.2646	0.191192	98.2532	1.38882	67892	3940.99
LMO2	42	93.0296	92.6568	92.3807	92.6891	0.325634	94.6669	3.65368	44528.7	2900.21	92.4578	91.8861	93.4969	92.6136	0.816615	97.8305	0.403357	44749.7	2676.54
LRG1	85	93.8303	92.8411	92.6064	93.0926	0.64954	92.886	0.838503	38234.3	5127.47	94.3534	94.3778	94.6752	94.4688	0.179123	99.0107	0.172362	68891.3	5536.69
MAB21L2	92	88.2126	86.555	81.8185	85.5287	3.31832	89.6064	3.25777	39474.7	7849.57	87.9901	86.3176	86.5236	86.9437	0.911984	97.4447	0.285486	37832	4166.17
MAFF	43	92.5192	93.4375	93.7646	93.2404	0.645673	97.184	1.87697	37756.3	23189.5	91.2315	91.5696	90.8823	91.2278	0.343662	98.0289	0.262845	70411	370.145
MAP3K14	176	84.6146	87.9236	85.7847	86.1076	1.678	20.84	2.02924	10527.3	1594.76	83.2711	79.3085	80.0998	80.8931	2.09708	27.4592	1.39343	13194	381.476
MKX	88	80.6519	77.3122	79.1283	79.0308	1.67202	46.6121	0.63399	15009.7	638.076	86.2582	86.1148	86.0679	86.147	0.0991536	54.8593	1.86676	21806.7	668.069
MT1X	17	92.7885	91.366	94.5343	92.8963	1.58691	93.8735	1.06274	52977	12529.1	92.2147	92.7667	92.9044	92.6286	0.365031	98.2615	1.12994	43431.3	3336.6
MYD88	268	86.7938	83.4688	84.552	84.9382	1.69583	84.6112	2.73856	29710	6027.17	83.6785	82.6894	80.0613	82.1431	1.86949	99.0313	0.159397	36585	3527.81
PCTK2	130	84.0054	83.9155	83.6127	83.8446	0.205722	28.7669	1.13959	11586.3	905.612	85.8155	86.5598	88.0812	86.8189	1.15483	38.6883	1.66768	17760.3	584.334
PDK1	105	94.2795	93.4541	93.7448	93.8261	0.418633	75.4238	0.960975	53341	5116.17	93.5644	94.0689	94.1706	93.9346	0.324631	81.1203	1.48727	46857.7	2001.61
PHF11	49	89.627	89.2162	88.4868	89.11	0.57747	82.8756	0.651618	50709.3	1694.18	89.8072	89.6557	90.1927	89.8852	0.276883	89.3743	0.914104	30991.3	1830.11
PMAIP1	16	91.6884	92.2893	92.1129	92.0302	0.308897	96.0788	0.411967	50173	11768.1	92.3578	92.1926	92.5157	92.3554	0.161566	99.2815	0.115449	48882.7	3410.04
PRIC285	98	82.0246	84.8263	84.3856	83.7455	1.50656	3.4572	1.08257	1560.33	515.578	87.7802	86.3388	87.2656	87.1282	0.730466	4.01175	0.420393	2132.67	262.271
PSMB8	2	94.3323	94.2492	93.9049	94.1621	0.226585	92.453	2.11367	39388.3	4029.76	93.6649	94.5473	94.3405	94.1842	0.461484	95.8483	0.584715	61815.7	18350.6
PSMB9	1	88.1889	87.3584	87.2173	87.5882	0.524962	90.4774	1.46372	54977.3	2496.19	81.5204	83.0248	84.7101	83.0851	1.59568	95.2695	0.680692	42238	4217.92
RASSF4	295	90.1104	88.5988	88.498	89.0691	0.903225	72.3203	0.531167	42243	5168.58	91.3928	89.4046	89.0372	89.9448	1.26733	79.5202	1.62832	34621	2131.07
S100A8	184	81.9137	80.5643	83.8483	82.1087	1.65067	75.7408	3.5598	25565.3	4586.59	89.1255	88.52	90.4774	89.3743	1.0021	95.5862	1.06073	41452	3184.86
SAMD4A	304	81.5883	83.9521	83.6959	83.0788	1.29711	90.9217	1.62676	44954.7	3656.49	84.1275	84.0952	85.4384	84.5537	0.766327	97.0768	0.136726	32237	5221.22
SAMHD1	152	92.0044	91.257	91.3576	91.5397	0.405594	56.9509	0.748254	41184	483.887	92.0239	90.4641	91.2298	91.2393	0.779914	67.8169	0.908859	37431.7	1389.7
SMAD3	101	79.5184	79.3142	81.6714	80.168	1.306	54.6534	4.19232	18004	1150.2	86.4561	88.3119	89.9314	88.2332	1.73898	71.648	1.2398	37075	3032.71
SNN	21	92.6334	93.2638	93.9041	93.2671	0.635349	98.2173	0.482356	60323	3542.78	92.896	92.535	93.1806	92.8705	0.323579	98.7686	0.208359	74572	575.975
SOCS2	52	92.515	92.5164	91.846	92.2925	0.386638	94.9576	0.336692	46709.3	781.233	92.89	92.3501	91.4415	92.2272	0.732011	97.2021	0.168503	37933	4874.03
SSBP3	275	82.8884	83.0997	83.8058	83.2646	0.480432	93.8685	1.58775	46734.3	4412.68	38.6088	64.2876	59.4329	54.1098	13.642	96.9108	0.333032	46111.7	631.776
STAT3	167	95.5713	95.5232	94.8414	95.312	0.408231	62.2245	6.21951	29031	5541.99	94.5621	94.8866	95.1542	94.8676	0.296505	60.9107	0.294906	43266.3	2351.88
TAGAP	308	85.656	82.7112	86.6614	85.0095	2.05292	73.3494	3.47223	10279	1186.19	89.4886	90.3727	89.9996	89.9536	0.443846	80.8255	1.01517	26307	3115.26
TIMP1	291	88.2092	91.1272	91.5102	90.2822	1.80545	75.9789	2.2233	24488.3	3468.04	92.4747	92.5844	92.836	92.6317	0.18522	99.6463	0.163417	43851.7	1576.38
TMEM51	67	93.6675	93.409	92.8567	93.3111	0.414172	98.3302	0.1218	37636.7	3501.77	92.7821	93.1372	92.3911	92.7701	0.37318	98.0883	0.342683	75434.7	2568.38
UBE2L6	189	93.56	94.6118	94.8528	94.3415	0.687438	92.4854	2.90764	59020	10534.8	93.331	92.965	92.7738	93.0233	0.283162	98.5173	0.257579	51843.3	9703.62
UPP2	76	84.0048	81.9113	84.2976	83.4046	1.30149	78.8791	2.89531	30245.7	3515.54	86.6591	88.6344	89.5688	88.2875	1.48554	96.1416	0.532915	36605.3	1975.17
VAMP5	30	93.4171	93.841	94.5802	93.9461	0.588637	97.2497	1.12532	76865.3	5119.33	93.701	93.3668	93.4834	93.5171	0.169646	98.2621	0.140211	70403.7	2906.69
Viperin	388	94.2267	93.0673	92.7121	93.3353	0.792082	91.7534	0.382655	34417.3	7039.41	92.3701	93.1511	93.0224	92.8478	0.418739	98.0846	0.466956	34090.3	4151.48
Gene	Estimate	P value
C5orf39	-27.3327	0
DDX58	-54.3973	0
IFIH1	-6.0546	0.0111
IL28RA	-15.4291	0
IRF1	-26.3944	0
IRF2	-52.1755	0
IRF7	-38.4436	0
MAP3K14	-7.2335	0.0025
MYD88	-4.8141	0.0431
PSMB9	-6.5221	0.0063
SSBP3	-31.1738	0
	First group of transduction
	Second group of transduction

## Sheet: Tab4-Normalized data analysis
Gene	Estimate	P value	Adjusted P value
IRF2	-1.8204	0.0012	0.0197
C5orf39	-1.804	0.0013	0.0197
DDX58	-1.7683	0.0016	0.0197
DDIT4	-1.7612	0.0017	0.0197
ISG15	-1.7451	0.0018	0.0197
IL28RA	-1.7254	0.0021	0.0197
MAP3K14	-1.7232	0.0021	0.0197
IRF7	-1.7154	0.0022	0.0197
BATF2	-1.7113	0.0022	0.0197
CCDC109B	-1.6994	0.0024	0.0197
IFIH1	-1.6763	0.0028	0.0197
UBE2L6	-1.6751	0.0028	0.0197
IRF1	-1.6651	0.0029	0.0197
CTCFL	-1.6324	0.0036	0.0216
C10orf10	-1.6245	0.0037	0.0216
MYD88	-1.5274	0.0064	0.0347
CCDC75	-1.5044	0.0072	0.0354
GBP5	-1.4954	0.0076	0.0354
C4orf33	-1.4822	0.0081	0.0354
VAMP5	-1.4815	0.0081	0.0354
FAM70A	-1.4476	0.0097	0.0403
